# Supplementary material for: GhABF2, a bZIP transcription factor, confers drought and salinity tolerance in cotton (Gossypium hirsutum L.)
Source: Sci Rep. 2016 Oct 7;6:35040. doi: 10.1038/srep35040 (PMC5054369; doi:10.1038/srep35040)
Supplement: Supplementary Data S1 [file srep35040-s2.xls]

## Sheet: WT vs OE17
GeneID	CK-RPKM	OE17-RPKM	log2 Ratio	P-value	KEGG Orthology	GO Component	GO Function	GO Process	Blast nr
Gh_A10G2119	0.01	75.1378	12.8753	0	-	-	GO:0042803//protein homodimerization activity	GO:0009649//entrainment of circadian clock;GO:0042753//positive regulation of circadian rhythm;GO:0048573//photoperiodism, flowering;GO:0009909//regulation of flower development;GO:0010114//response to red light	gi|763807383|gb|KJB74321.1|/4.4e-58/1
Gh_D04G1246	0.01	70.1066	12.7753	0	K06119|1|2e-69|223|cmo:103486318|sulfoquinovosyltransferase [EC:2.4.1.-] (A)	GO:0009941//chloroplast envelope	GO:0008194//UDP-glycosyltransferase activity	GO:0019288//isopentenyl diphosphate biosynthetic process, methylerythritol 4-phosphate pathway;GO:0015995//chlorophyll biosynthetic process;GO:0016117//carotenoid biosynthetic process;GO:0019375//galactolipid biosynthetic process;GO:0006636//unsaturated fatty acid biosynthetic process;GO:0019761//glucosinolate biosynthetic process;GO:0016036//cellular response to phosphate starvation	gi|763810010|gb|KJB76912.1|/1.1e-65/1
Gh_A01G1537	0.01	57.7024	12.4944	0	-	GO:0005634//nucleus	GO:0003677//DNA binding	GO:0006355//regulation of transcription, DNA-templated	gi|763748718|gb|KJB16157.1|/8.2e-68/1
Gh_D11G0018	0.01	49.0406	12.2598	0	K14379|1|0.0|547|tcc:TCM_013063|tartrate-resistant acid phosphatase type 5 [EC:3.1.3.2] (A)	GO:0009986//cell surface	GO:0003993//acid phosphatase activity	GO:0016311//dephosphorylation;GO:0019375//galactolipid biosynthetic process;GO:0045892//negative regulation of transcription, DNA-templated;GO:0016036//cellular response to phosphate starvation	gi|763772095|gb|KJB39218.1|/8.6e-197/1
Gh_D12G1972	0.01	48.4777	12.2431	0	-	-	GO:0046872//metal ion binding;GO:0097159//organic cyclic compound binding;GO:1901363	GO:0044238;GO:0044260	gi|728850179|gb|KHG29622.1|/1.8e-12/1
Gh_A03G0610	0.01	44.5715	12.1219	0	-	-	-	-	gi|728851004|gb|KHG30447.1|/6.0e-81/1
Gh_A05G3257	0.01	41.5436	12.0204	3.48502e-11	-	-	-	-	gi|763808579|gb|KJB75481.1|/5.5e-35/1
Gh_A10G2120	0.01	36.3142	11.8263	8.65974e-15	-	-	GO:0042803//protein homodimerization activity	GO:0009649//entrainment of circadian clock;GO:0042753//positive regulation of circadian rhythm;GO:0048573//photoperiodism, flowering;GO:0009909//regulation of flower development;GO:0010114//response to red light	gi|763807384|gb|KJB74322.1|/7.3e-54/1
Gh_A05G0267	0.01	33.6701	11.7173	8.79984e-12	-	-	-	GO:0050896//response to stimulus;GO:0044249//cellular biosynthetic process;GO:1901576;GO:0044238;GO:0044763	gi|763787526|gb|KJB54522.1|/2.0e-43/1
Gh_D10G2496	0.01	33.1748	11.6959	2.74648e-10	-	-	-	-	gi|763807172|gb|KJB74110.1|/9.9e-41/1
Gh_A09G0566	0.01	30.7506	11.5864	0	K08176|1|0.0|1002|tcc:TCM_020881|MFS transporter, PHS family, inorganic phosphate transporter (A)	GO:0016021//integral component of membrane	GO:0005315//inorganic phosphate transmembrane transporter activity	GO:0006817//phosphate ion transport;GO:0055085//transmembrane transport	gi|763767343|gb|KJB34558.1|/7.9e-308/1
Gh_A04G1480	0.01	30.0301	11.5522	1.38013e-10	-	GO:0005634//nucleus	GO:0003677//DNA binding	-	gi|763810853|gb|KJB77755.1|/6.0e-45/1
Gh_D03G0697	0.01	25.7129	11.3283	8.57154e-09	-	-	-	-	gi|763751704|gb|KJB19092.1|/1.0e-42/1
Gh_A05G3771	0.01	24.224	11.2422	5.32348e-07	-	-	-	-	gi|763808043|gb|KJB74945.1|/8.5e-38/1
Gh_A12G2458	0.01	20.2223	10.9817	1.05938e-06	K02183|1|5e-47|152|pda:103713163|calmodulin (A)	-	GO:0005509//calcium ion binding	-	gi|763786014|gb|KJB53085.1|/1.9e-37/1
Gh_D10G1436	0.01	20.0828	10.9717	0	-	-	GO:0046872//metal ion binding;GO:0003993//acid phosphatase activity	GO:0016311//dephosphorylation	gi|763805216|gb|KJB72154.1|/0.0e+00/1
Gh_A12G2231	0.01	18.3198	10.8392	8.34872e-06	-	-	-	-	gi|763779738|gb|KJB46809.1|/4.8e-34/1
Gh_D01G1032	0.01	14.0904	10.4605	2.74648e-10	-	-	-	-	gi|763746838|gb|KJB14277.1|/3.5e-98/1
Gh_A12G0857	0.01	13.7542	10.4257	7.08322e-14	-	-	-	GO:0044249//cellular biosynthetic process;GO:1901576;GO:0044238;GO:0050794//regulation of cellular process;GO:0016036//cellular response to phosphate starvation	gi|698421266|ref|XP_009772195.1|/3.0e-78/1
Gh_D04G1691	0.01	13.65	10.4147	6.57942e-05	-	-	-	-	gi|763810947|gb|KJB77849.1|/7.6e-41/1
Gh_A13G0289	0.01	12.6	10.2992	0	-	-	-	-	gi|728835807|gb|KHG15250.1|/7.0e-292/1
Gh_D07G0762	0.01	11.9325	10.2207	2.6751e-07	-	-	-	-	gi|763741008|gb|KJB08507.1|/3.1e-82/1
Gh_A07G1239	0.01	11.8252	10.2076	0	-	-	-	-	gi|763742110|gb|KJB09609.1|/1.3e-210/1
Gh_D05G2704	0.01	11.3901	10.1536	5.32348e-07	-	-	-	-	gi|763793333|gb|KJB60329.1|/3.1e-84/1
Gh_A05G1375	0.01	11.0907	10.1151	0	-	-	-	-	gi|763790569|gb|KJB57565.1|/1.8e-207/1
Gh_D07G1348	0.01	10.9492	10.0966	8.88178e-16	-	-	-	-	gi|763742110|gb|KJB09609.1|/5.7e-213/1
Gh_D12G0619	0.01	10.7931	10.0759	6.93526e-11	K03809|1|8e-154|435|tcc:TCM_000439|Trp repressor binding protein (A)	GO:0005886//plasma membrane	GO:0016491//oxidoreductase activity;GO:0010181//FMN binding	GO:0055114//oxidation-reduction process;GO:0045892//negative regulation of transcription, DNA-templated	gi|763781366|gb|KJB48437.1|/5.9e-147/1
Gh_A13G0262	0.01	10.3236	10.0117	3.30622e-05	-	-	-	-	gi|763812188|gb|KJB79040.1|/5.2e-27/1
Gh_A06G1329	0.01	9.45003	9.88417	3.30622e-05	-	-	-	-	gi|763800243|gb|KJB67198.1|/7.1e-67/1
Gh_A05G1475	0.01	8.62108	9.75172	6.57942e-05	-	-	-	-	gi|763790789|gb|KJB57785.1|/5.1e-76/1
Gh_D10G1743	0.01	8.59952	9.74811	5.32348e-07	-	-	GO:0046872//metal ion binding	-	gi|763805825|gb|KJB72763.1|/2.2e-108/1
Gh_D13G1551	0.01	8.5033	9.73188	2.10818e-06	-	GO:0005634//nucleus	GO:0046872//metal ion binding;GO:0003677//DNA binding;GO:0003700//sequence-specific DNA binding transcription factor activity	GO:0009827//plant-type cell wall modification;GO:0010321//regulation of vegetative phase change;GO:0009911//positive regulation of flower development;GO:0009741//response to brassinosteroid;GO:0009886//post-embryonic morphogenesis;GO:0006355//regulation of transcription, DNA-templated;GO:0048507//meristem development;GO:0010228//vegetative to reproductive phase transition of meristem;GO:0010229//…	gi|675824080|gb|AIL95850.1|/6.3e-104/1
Gh_A05G2427	0.01	8.30872	9.69848	6.57942e-05	-	-	-	-	gi|728831776|gb|KHG11219.1|/1.7e-74/1
Gh_A12G1620	0.01	7.9847	9.64109	3.48502e-11	-	GO:0005634//nucleus	GO:0003677//DNA binding	GO:0006355//regulation of transcription, DNA-templated	gi|728832159|gb|KHG11602.1|/7.7e-217/1
Gh_A05G1618	0.01	7.80002	9.60733	4.4218e-12	-	-	-	GO:0065007//biological regulation;GO:0055085//transmembrane transport	gi|763791166|gb|KJB58162.1|/1.6e-221/1
Gh_D10G2338	0.01	7.53683	9.55781	3.5305e-14	-	-	GO:0016758//transferase activity, transferring hexosyl groups	GO:0008152//metabolic process	gi|763807211|gb|KJB74149.1|/2.5e-281/1
Gh_D13G0139	0.01	6.98675	9.44848	4.1953e-06	-	-	-	-	gi|763811899|gb|KJB78751.1|/1.2e-104/1
Gh_A07G1541	0.01	6.95379	9.44166	4.1953e-06	K18045|1|4e-114|331|cit:102612228|tyrosine-protein phosphatase SIW14 [EC:3.1.3.48] (A)	-	GO:0004725//protein tyrosine phosphatase activity	GO:0035335//peptidyl-tyrosine dephosphorylation;GO:0043407//negative regulation of MAP kinase activity;GO:1900424//regulation of defense response to bacterium	gi|728838290|gb|KHG17733.1|/2.3e-116/1
Gh_D06G1000	0.01	6.63736	9.37446	0	-	-	-	-	gi|763798754|gb|KJB65709.1|/0.0e+00/1
Gh_A05G3319	0.01	6.17502	9.2703	2.10818e-06	-	-	-	-	gi|763808413|gb|KJB75315.1|/1.9e-139/1
Gh_A06G1713	0.01	6.02946	9.23589	6.75502e-08	K12486|1|0.0|545|tcc:TCM_026911|stromal membrane-associated protein (A)	GO:0005773//vacuole	GO:0046872//metal ion binding;GO:0005543//phospholipid binding;GO:0005096//GTPase activator activity	GO:0016049//cell growth;GO:0006623//protein targeting to vacuole;GO:0000902//cell morphogenesis;GO:0016197//endosomal transport;GO:0009555//pollen development;GO:0043547//positive regulation of GTPase activity;GO:0048193//Golgi vesicle transport	gi|590614229|ref|XP_007022879.1|/9.4e-156/Calcium-dependent ARF-type GTPase activating protein family isoform 1 [Theobroma cacao]|gi|508778245|gb|EOY25501.1| Calcium-dependent ARF-type GTPase activating protein family isoform 1 [Theobroma cacao]
Gh_D05G0471	0.01	5.89959	9.20447	8.34872e-06	K17795|1|5e-137|390|tcc:TCM_037225|mitochondrial import inner membrane translocase subunit TIM17 (A)	GO:0016021//integral component of membrane;GO:0005744//mitochondrial inner membrane presequence translocase complex	GO:0015450//P-P-bond-hydrolysis-driven protein transmembrane transporter activity	GO:0007067//mitosis;GO:0071806//protein transmembrane transport;GO:0048573//photoperiodism, flowering;GO:0051604//protein maturation;GO:0006886//intracellular protein transport	gi|763787773|gb|KJB54769.1|/1.0e-133/1
Gh_D02G0758	0.01	5.75443	9.16853	1.4122e-13	K04730|1|0.0|981|tcc:TCM_035305|interleukin-1 receptor-associated kinase 1 [EC:2.7.11.1] (A)	-	-	-	gi|763761857|gb|KJB29111.1|/0.0e+00/1
Gh_D10G1686	0.01	5.67176	9.14765	3.39446e-08	-	-	GO:0046872//metal ion binding;GO:0045431//flavonol synthase activity	GO:0051555//flavonol biosynthetic process;GO:0055114//oxidation-reduction process	gi|763805725|gb|KJB72663.1|/7.3e-211/1
Gh_D13G1938	0.01	5.58094	9.12436	1.11622e-12	K05391|1|0.0|986|tcc:TCM_036840|cyclic nucleotide gated channel, other eukaryote (A)	GO:0016021//integral component of membrane	GO:0005249//voltage-gated potassium channel activity	GO:0009750//response to fructose;GO:0009744//response to sucrose;GO:0009749//response to glucose;GO:0071805//potassium ion transmembrane transport	gi|763801477|gb|KJB68432.1|/1.1e-222/1
Gh_D13G1152	0.01	5.38444	9.07265	2.10818e-06	-	-	-	-	gi|763814190|gb|KJB81042.1|/1.4e-169/1
Gh_A13G0671	0.01	5.3212	9.05561	1.34426e-07	-	GO:0005634//nucleus	GO:0003677//DNA binding;GO:0046983//protein dimerization activity	GO:0006355//regulation of transcription, DNA-templated	gi|763813362|gb|KJB80214.1|/2.0e-132/1
Gh_D06G1816	0.01	5.08211	8.98928	1.70575e-08	-	GO:0016021//integral component of membrane	GO:0022857//transmembrane transporter activity	GO:0055085//transmembrane transport	gi|763800697|gb|KJB67652.1|/6.0e-185/1
Gh_A07G0189	0.01	5.0207	8.97175	1.66141e-05	-	GO:0005739//mitochondrion	GO:0008168//methyltransferase activity	GO:0009407//toxin catabolic process;GO:0010583//response to cyclopentenone;GO:0032259//methylation	gi|728842645|gb|KHG22088.1|/1.1e-152/1
Gh_A05G1507	0.01	4.92296	8.94338	1.38013e-10	-	-	-	GO:0006355//regulation of transcription, DNA-templated	gi|763790880|gb|KJB57876.1|/0.0e+00/1
Gh_A13G1052	0.01	4.76164	8.89532	3.39446e-08	-	GO:0009507//chloroplast;GO:0005773//vacuole	-	-	gi|763814572|gb|KJB81424.1|/1.7e-250/1
Gh_A13G2314	0.01	4.51863	8.81974	6.75502e-08	K03715|1|0.0|735|tcc:TCM_038181|1,2-diacylglycerol 3-beta-galactosyltransferase [EC:2.4.1.46] (A)	-	GO:0035250//UDP-galactosyltransferase activity;GO:0030246//carbohydrate binding	GO:0006631//fatty acid metabolic process;GO:0019375//galactolipid biosynthetic process;GO:0045892//negative regulation of transcription, DNA-templated;GO:0016036//cellular response to phosphate starvation;GO:0030259//lipid glycosylation	gi|728828498|gb|KHG07941.1|/2.9e-250/1
Gh_A09G0257	0.01	4.49452	8.81202	4.1953e-06	-	-	GO:0046872//metal ion binding;GO:0003676//nucleic acid binding;GO:0004527//exonuclease activity	GO:0090305//nucleic acid phosphodiester bond hydrolysis	gi|763766549|gb|KJB33764.1|/8.4e-193/1
Gh_A02G1638	0.01	4.48768	8.80983	1.66141e-05	-	-	-	-	gi|763750255|gb|KJB17643.1|/8.0e-170/1
Gh_D11G1795	0.01	4.42704	8.7902	2.6751e-07	-	GO:0005634//nucleus	GO:0003677//DNA binding;GO:0046983//protein dimerization activity	GO:0006355//regulation of transcription, DNA-templated	gi|763776249|gb|KJB43372.1|/8.0e-240/1
Gh_A02G0715	0.01	4.14177	8.6941	5.46554e-10	K04730|1|0.0|989|tcc:TCM_035305|interleukin-1 receptor-associated kinase 1 [EC:2.7.11.1] (A)	-	-	-	gi|763761857|gb|KJB29111.1|/0.0e+00/1
Gh_D09G1883	0.01	4.10582	8.68153	2.10818e-06	-	-	-	-	gi|763770474|gb|KJB37689.1|/8.5e-212/1
Gh_D13G0308	0.01	4.02501	8.65285	1.34426e-07	-	-	-	-	gi|763812265|gb|KJB79117.1|/4.6e-291/1
Gh_D04G0177	0.01	3.77638	8.56086	1.66141e-05	K01784|1|0.0|624|tcc:TCM_043427|UDP-glucose 4-epimerase [EC:5.1.3.2] (A)	GO:0005829//cytosol	GO:0046983//protein dimerization activity;GO:0003978//UDP-glucose 4-epimerase activity;GO:0050662//coenzyme binding	GO:0042546//cell wall biogenesis;GO:0006012//galactose metabolic process	gi|763808189|gb|KJB75091.1|/1.0e-203/1
Gh_A04G0523	0.01	3.7017	8.53205	1.66141e-05	-	-	GO:0046872//metal ion binding;GO:0003993//acid phosphatase activity	GO:0016311//dephosphorylation;GO:0019375//galactolipid biosynthetic process;GO:0045892//negative regulation of transcription, DNA-templated;GO:0016036//cellular response to phosphate starvation	gi|763795168|gb|KJB62164.1|/6.6e-146/1
Gh_D13G1735	0.01	3.68683	8.52624	6.57942e-05	K17095|1|0.0|534|tcc:TCM_025889|annexin A7/11 (A);K17099|4|1e-140|406|pxb:103956236|annexin A13 (A)	-	GO:0005509//calcium ion binding;GO:0005544//calcium-dependent phospholipid binding	-	gi|763815546|gb|KJB82398.1|/2.3e-146/1
Gh_A13G0045	0.01	3.6516	8.51239	6.57942e-05	-	-	GO:0016787//hydrolase activity;GO:0000166//nucleotide binding	-	gi|763811710|gb|KJB78562.1|/2.3e-78/1
Gh_D02G0387	0.01	3.63463	8.50566	3.30622e-05	K00547|1|0.0|577|tcc:TCM_020674|homocysteine S-methyltransferase [EC:2.1.1.10] (A)	GO:0005886//plasma membrane	GO:0008898//S-adenosylmethionine-homocysteine S-methyltransferase activity	GO:0032259//methylation	gi|763761110|gb|KJB28364.1|/9.9e-198/1
Gh_D08G2182	0.01	3.59437	8.48959	6.57942e-05	K05953|1|0.0|573|tcc:TCM_026765|nicotianamine synthase [EC:2.5.1.43] (A)	-	GO:0030410//nicotianamine synthase activity	GO:0030418//nicotianamine biosynthetic process	gi|763758978|gb|KJB26309.1|/3.0e-184/1
Gh_A05G2514	0.01	3.26947	8.35291	1.05938e-06	K01728|1|0.0|843|tcc:TCM_043329|pectate lyase [EC:4.2.2.2] (A)	-	GO:0046872//metal ion binding;GO:0030570//pectate lyase activity	GO:0045490//pectin catabolic process	gi|763793524|gb|KJB60520.1|/6.7e-303/1
Gh_A11G0020	0.507523	162.293	8.32091	0.000114334	K14379|1|0.0|540|tcc:TCM_013063|tartrate-resistant acid phosphatase type 5 [EC:3.1.3.2] (A)	GO:0009986//cell surface	GO:0003993//acid phosphatase activity	GO:0016311//dephosphorylation;GO:0019375//galactolipid biosynthetic process;GO:0045892//negative regulation of transcription, DNA-templated;GO:0016036//cellular response to phosphate starvation	gi|728832819|gb|KHG12262.1|/5.6e-194/1
Gh_A05G3755	0.01	3.18265	8.31409	3.30622e-05	-	GO:0016021//integral component of membrane	GO:0022857//transmembrane transporter activity	GO:0055085//transmembrane transport	gi|763792212|gb|KJB59208.1|/9.9e-215/1
Gh_D08G1726	0.01	2.57086	8.00611	6.57942e-05	-	-	GO:0016747//transferase activity, transferring acyl groups other than amino-acyl groups	GO:0008152//metabolic process	gi|763758023|gb|KJB25354.1|/5.5e-260/1
Gh_A01G1935	0.01	2.2359	7.80471	8.57154e-09	-	GO:0016020//membrane	GO:0004672//protein kinase activity;GO:0000166//nucleotide binding	GO:0006468//protein phosphorylation	gi|763807347|gb|KJB74285.1|/0.0e+00/1
Gh_A01G0582	0.01	2.08429	7.70341	8.34872e-06	-	-	-	GO:0044763	gi|763746162|gb|KJB13601.1|/0.0e+00/1
Gh_D05G2702	1.54629	311.527	7.65441	0.000114334	-	-	-	-	gi|763793331|gb|KJB60327.1|/1.8e-50/1
Gh_D04G2024	4.00289	763.356	7.57517	2.18988e-10	K00511|1|0.0|698|tcc:TCM_006347|squalene monooxygenase [EC:1.14.13.132] (A)	-	-	-	gi|763807607|gb|KJB74509.1|/1.1e-230/1
Gh_D10G1893	0.01	1.79869	7.4908	3.30622e-05	-	-	GO:0043167//ion binding;GO:0004672//protein kinase activity	GO:0016310//phosphorylation	gi|763806119|gb|KJB73057.1|/0.0e+00/1
Gh_D06G0248	0.01	1.75054	7.45166	6.57942e-05	K18195|1|0.0|1176|tcc:TCM_034547|rhamnogalacturonan endolyase [EC:4.2.2.23] (A)	-	GO:0030246//carbohydrate binding;GO:0016829//lyase activity	GO:0005975//carbohydrate metabolic process	gi|763797143|gb|KJB64098.1|/0.0e+00/1
Gh_A04G0761	1.14898	124.177	6.75591	1.56951e-05	K06119|1|0.0|786|tcc:TCM_021743|sulfoquinovosyltransferase [EC:2.4.1.-] (A)	GO:0009941//chloroplast envelope	GO:0008194//UDP-glycosyltransferase activity	GO:0019288//isopentenyl diphosphate biosynthetic process, methylerythritol 4-phosphate pathway;GO:0015995//chlorophyll biosynthetic process;GO:0016117//carotenoid biosynthetic process;GO:0019375//galactolipid biosynthetic process;GO:0006636//unsaturated fatty acid biosynthetic process;GO:0019761//glucosinolate biosynthetic process;GO:0016036//cellular response to phosphate starvation	gi|728829529|gb|KHG08972.1|/3.2e-224/1
Gh_D12G2586	1.10302	88.4522	6.32537	0.000114334	K02183|1|5e-96|280|vvi:100260795|calmodulin (A)	-	-	-	gi|763786014|gb|KJB53085.1|/1.5e-75/1
Gh_A08G1045	15.4489	1029.18	6.05785	2.67652e-12	-	GO:0005773//vacuole	GO:0016787//hydrolase activity	GO:0008152//metabolic process;GO:0006950//response to stress;GO:0002238//response to molecule of fungal origin	gi|763757078|gb|KJB24409.1|/7.4e-90/1
Gh_D06G1658	0.945444	58.0322	5.93972	0.000114334	-	GO:0009534//chloroplast thylakoid	GO:0044183//protein binding involved in protein folding	GO:0009718//anthocyanin-containing compound biosynthetic process;GO:0061077//chaperone-mediated protein folding	gi|763802296|gb|KJB69234.1|/6.9e-63/1
Gh_D08G1323	10.5288	591.915	5.81298	1.30678e-07	-	-	-	-	gi|763757080|gb|KJB24411.1|/1.2e-49/1
Gh_A01G1379	0.597302	31.7844	5.73371	4.50146e-05	-	-	-	-	gi|763748338|gb|KJB15777.1|/0.0e+00/1
Gh_A04G1094	0.629098	29.8951	5.57048	0.000114334	K00511|1|5e-81|254|mus:103994329|squalene monooxygenase [EC:1.14.13.132] (A)	GO:0016021//integral component of membrane	GO:0004506//squalene monooxygenase activity;GO:0050660//flavin adenine dinucleotide binding	GO:0055114//oxidation-reduction process	gi|763810974|gb|KJB77876.1|/6.7e-129/1
Gh_D09G0035	32.9613	1450.53	5.45966	0	K13993|2|1e-93|282|vvi:100267696|HSP20 family protein (A)	GO:0005777//peroxisome	-	GO:0009853//photorespiration;GO:0019252//starch biosynthetic process	gi|763766048|gb|KJB33263.1|/3.5e-149/1
Gh_D04G0974	0.642535	27.6711	5.42846	4.50146e-05	-	-	GO:0046872//metal ion binding;GO:0003993//acid phosphatase activity	GO:0016311//dephosphorylation	gi|763795168|gb|KJB62164.1|/0.0e+00/1
Gh_D12G2112	0.611655	24.2219	5.30745	4.50146e-05	K01177|1|0.0|1007|tcc:TCM_015812|beta-amylase [EC:3.2.1.2] (A)	GO:0009570//chloroplast stroma	GO:0016161//beta-amylase activity	GO:0000024//maltose biosynthetic process;GO:0005983//starch catabolic process	gi|763784663|gb|KJB51734.1|/0.0e+00/1
Gh_D04G2025	10.3408	401.457	5.27883	1.30678e-07	K00511|1|1e-10|64.3|tcc:TCM_006347|squalene monooxygenase [EC:1.14.13.132] (A)	-	-	-	gi|763811467|gb|KJB78369.1|/1.9e-37/1
Gh_D05G2703	1.09571	41.2213	5.23345	0.000114334	-	-	-	-	gi|763793332|gb|KJB60328.1|/2.7e-83/1
Gh_A05G3820	5.18947	192.813	5.21547	1.96384e-08	K13248|1|4e-173|484|tcc:TCM_029005|pyridoxal phosphate phosphatase PHOSPHO2 [EC:3.1.3.74] (A)	-	GO:0052731//phosphocholine phosphatase activity;GO:0033883//pyridoxal phosphatase activity;GO:0052732//phosphoethanolamine phosphatase activity	GO:0016311//dephosphorylation	gi|728828364|gb|KHG07807.1|/2.2e-159/1
Gh_D11G0411	3.96294	141.241	5.15545	3.70586e-08	-	-	GO:0005488//binding	-	gi|763772927|gb|KJB40050.1|/1.9e-190/1
Gh_A04G0366	1.40691	49.0287	5.12302	2.69474e-05	-	-	GO:0008233//peptidase activity	GO:0048856//anatomical structure development;GO:0044699;GO:0032501//multicellular organismal process;GO:0003006//developmental process involved in reproduction;GO:0008152//metabolic process	gi|763794533|gb|KJB61529.1|/1.3e-140/1
Gh_D07G2440	3.26551	110.996	5.08706	1.56951e-05	K18045|1|3e-75|229|tcc:TCM_002183|tyrosine-protein phosphatase SIW14 [EC:3.1.3.48] (A)	-	GO:0004725//protein tyrosine phosphatase activity	GO:0035335//peptidyl-tyrosine dephosphorylation;GO:0043407//negative regulation of MAP kinase activity	gi|763741162|gb|KJB08661.1|/5.4e-84/1
Gh_A06G0435	0.722501	22.5315	4.9628	0.000114334	-	-	-	-	gi|763797183|gb|KJB64138.1|/8.7e-129/1
Gh_D05G1942	1.82821	54.751	4.90438	4.50146e-05	-	-	-	-	gi|763791488|gb|KJB58484.1|/7.0e-101/1
Gh_D09G2285	10.6947	314.21	4.87677	5.18474e-13	K09286|1|3e-98|294|tcc:TCM_021264|EREBP-like factor (A)	GO:0005634//nucleus	GO:0003677//DNA binding;GO:0003700//sequence-specific DNA binding transcription factor activity	GO:0006355//regulation of transcription, DNA-templated	gi|59800345|gb|AAX07460.1|/8.0e-153/ethylene-responsive element binding protein ERF6 [Gossypium hirsutum]
Gh_A03G2175	1.68829	48.4716	4.8435	0.000114334	-	GO:0005634//nucleus	GO:0003677//DNA binding	-	gi|763765257|gb|KJB32511.1|/2.6e-43/1
Gh_D07G0088	0.626715	17.9932	4.8435	0.000114334	-	-	-	-	gi|763739727|gb|KJB07226.1|/4.1e-84/1
Gh_A11G2458	0.223786	6.12959	4.7756	7.24632e-05	K01115|1|0.0|1942|tcc:TCM_047054|phospholipase D1/2 [EC:3.1.4.4] (A)	GO:0005773//vacuole	GO:0004630//phospholipase D activity;GO:0016491//oxidoreductase activity	GO:0030334//regulation of cell migration;GO:0009733//response to auxin;GO:0048017//inositol lipid-mediated signaling;GO:0009407//toxin catabolic process;GO:0010363//regulation of plant-type hypersensitive response;GO:0043161//proteasome-mediated ubiquitin-dependent protein catabolic process;GO:0031348//negative regulation of defense response;GO:0050832//defense response to fungus;GO:0043069//nega…	gi|763778245|gb|KJB45368.1|/0.0e+00/1
Gh_A12G1513	0.672572	18.311	4.76688	0.000114334	K01166|1|9e-141|400|tcc:TCM_011700|ribonuclease T2 [EC:3.1.27.1] (A)	GO:0005618//cell wall;GO:0005576//extracellular region;GO:0005886//plasma membrane	GO:0003723//RNA binding;GO:0033897//ribonuclease T2 activity	GO:0090502//RNA phosphodiester bond hydrolysis, endonucleolytic;GO:0009718//anthocyanin-containing compound biosynthetic process;GO:0015824//proline transport	gi|728848766|gb|KHG28209.1|/8.2e-138/1
Gh_D06G0147	1.47726	40.0726	4.76162	2.69474e-05	-	-	-	-	gi|763796882|gb|KJB63837.1|/4.5e-147/1
Gh_D10G1619	0.336971	9.00736	4.74041	0.000114334	-	-	GO:0004518//nuclease activity	GO:0008152//metabolic process	gi|763805562|gb|KJB72500.1|/7.8e-289/1
Gh_D05G0153	5.64043	145.187	4.68596	1.03794e-08	-	-	-	GO:0019375//galactolipid biosynthetic process;GO:0045892//negative regulation of transcription, DNA-templated;GO:0080040//positive regulation of cellular response to phosphate starvation;GO:0006817//phosphate ion transport	gi|763787042|gb|KJB54038.1|/3.4e-147/1
Gh_A11G3038	0.352778	8.90599	4.65795	0.000114334	K08900|1|0.0|711|fve:101302277|mitochondrial chaperone BCS1 (A)	-	GO:0005524//ATP binding;GO:0016787//hydrolase activity	GO:0008152//metabolic process	gi|763773678|gb|KJB40801.1|/1.3e-267/1
Gh_A07G0489	0.774954	19.564	4.65795	4.50146e-05	-	-	GO:0046872//metal ion binding;GO:0016491//oxidoreductase activity	-	gi|763740575|gb|KJB08074.1|/1.2e-234/1
Gh_A09G2343	0.431991	10.6919	4.62938	0.000114334	-	GO:0016021//integral component of membrane	GO:0005215//transporter activity	GO:0006810//transport	gi|763770474|gb|KJB37689.1|/8.6e-214/1
Gh_A05G0944	0.773143	19.1356	4.62938	0.000114334	-	-	-	GO:0007623//circadian rhythm	gi|763789260|gb|KJB56256.1|/2.5e-122/1
Gh_D13G1354	0.86738	21.3606	4.62215	5.03296e-06	K06617|1|0.0|1410|tcc:TCM_030539|raffinose synthase [EC:2.4.1.82] (A)	-	GO:0047268//galactinol-raffinose galactosyltransferase activity	GO:0008152//metabolic process	gi|763814688|gb|KJB81540.1|/1.2e-306/1
Gh_A09G2009	0.160634	3.81671	4.57048	0.000114334	-	-	GO:0043167//ion binding	GO:0044763	gi|763771190|gb|KJB38405.1|/0.0e+00/1
Gh_D05G0124	1.23472	28.4643	4.52689	8.95726e-06	K03715|1|0.0|806|tcc:TCM_038181|1,2-diacylglycerol 3-beta-galactosyltransferase [EC:2.4.1.46] (A)	-	GO:0035250//UDP-galactosyltransferase activity;GO:0030246//carbohydrate binding	GO:0006631//fatty acid metabolic process;GO:0019375//galactolipid biosynthetic process;GO:0045892//negative regulation of transcription, DNA-templated;GO:0016036//cellular response to phosphate starvation;GO:0030259//lipid glycosylation	gi|763786976|gb|KJB53972.1|/7.2e-279/1
Gh_D03G1125	15.1807	344.656	4.50485	0	K03147|1|0.0|713|tcc:TCM_041663|phosphomethylpyrimidine synthase [EC:4.1.99.17] (A)	-	GO:0051536//iron-sulfur cluster binding;GO:0080041//ADP-ribose pyrophosphohydrolase activity	GO:0006098//pentose-phosphate shunt;GO:0019760//glucosinolate metabolic process;GO:0019288//isopentenyl diphosphate biosynthetic process, methylerythritol 4-phosphate pathway;GO:0000023//maltose metabolic process;GO:0019252//starch biosynthetic process;GO:0009228//thiamine biosynthetic process;GO:0043085//positive regulation of catalytic activity	gi|763752523|gb|KJB19911.1|/6.3e-208/1
Gh_A06G1853	2.38634	53.1564	4.47737	1.56951e-05	-	-	-	-	gi|728836218|gb|KHG15661.1|/6.9e-116/1
Gh_D11G2357	0.457052	9.95472	4.44495	0.000114334	K01025|3|2e-128|378|vvi:100246540|[EC:2.8.2.-] (A)	-	-	-	gi|763777343|gb|KJB44466.1|/1.0e-201/1
Gh_A03G0420	15.6087	332.924	4.41476	0	K03147|1|0.0|698|tcc:TCM_041663|phosphomethylpyrimidine synthase [EC:4.1.99.17] (A)	-	GO:0051536//iron-sulfur cluster binding;GO:0080041//ADP-ribose pyrophosphohydrolase activity	GO:0006098//pentose-phosphate shunt;GO:0019760//glucosinolate metabolic process;GO:0019288//isopentenyl diphosphate biosynthetic process, methylerythritol 4-phosphate pathway;GO:0000023//maltose metabolic process;GO:0019252//starch biosynthetic process;GO:0009228//thiamine biosynthetic process;GO:0043085//positive regulation of catalytic activity	gi|763752523|gb|KJB19911.1|/5.3e-203/1
Gh_A03G1396	0.580536	11.7821	4.34307	0.000114334	-	-	-	-	gi|763764468|gb|KJB31722.1|/2.4e-171/1
Gh_D11G2458	0.58258	11.8236	4.34307	0.000114334	-	-	-	-	-
Gh_D10G0357	0.1445	2.86114	4.30745	0.000114334	-	-	GO:0016301//kinase activity	-	gi|763802806|gb|KJB69744.1|/2.8e-157/1
Gh_D13G0138	3.49548	69.2115	4.30745	7.24632e-05	-	-	-	-	gi|763811898|gb|KJB78750.1|/5.4e-33/1
Gh_A13G1960	11.6488	227.522	4.28775	0	K00688|1|0.0|1649|tcc:TCM_041683|starch phosphorylase [EC:2.4.1.1] (A)	GO:0009507//chloroplast;GO:0005829//cytosol	GO:0008184//glycogen phosphorylase activity;GO:0030170//pyridoxal phosphate binding	GO:0009414//response to water deprivation;GO:0019252//starch biosynthetic process	gi|356566195|ref|XP_003551320.1|/0.0e+00/PREDICTED: alpha-glucan phosphorylase, H isozyme-like [Glycine max]
Gh_A06G1442	1.46418	28.2664	4.27092	0.000114335	-	-	GO:0042803//protein homodimerization activity	GO:0009649//entrainment of circadian clock;GO:0042753//positive regulation of circadian rhythm;GO:0048573//photoperiodism, flowering;GO:0009909//regulation of flower development;GO:0010114//response to red light	gi|763800627|gb|KJB67582.1|/1.3e-57/1
Gh_D03G1171	0.420999	8.1275	4.27092	0.000114335	-	-	-	-	gi|763752618|gb|KJB20006.1|/8.7e-233/1
Gh_A01G0565	2.56516	49.5211	4.27092	4.50146e-05	K03671|1|1e-67|206|tcc:TCM_031119|thioredoxin 1 (A)	GO:0005829//cytosol	GO:0003756//protein disulfide isomerase activity;GO:0015035//protein disulfide oxidoreductase activity	GO:0006457//protein folding;GO:0045454//cell redox homeostasis;GO:0006662//glycerol ether metabolic process;GO:0006661//phosphatidylinositol biosynthetic process;GO:0055114//oxidation-reduction process	gi|763744494|gb|KJB11933.1|/2.7e-66/1
Gh_D02G2147	5.96994	114.829	4.26563	8.95726e-06	-	GO:0005634//nucleus	GO:0003677//DNA binding	-	gi|763765257|gb|KJB32511.1|/2.0e-43/1
Gh_A02G0843	0.656558	12.5125	4.25231	4.50146e-05	-	-	-	-	gi|728828837|gb|KHG08280.1|/1.8e-275/1
Gh_A09G2067	5.2372	97.2433	4.21473	3.77476e-14	-	GO:0009505//plant-type cell wall;GO:0048046//apoplast	GO:0046556//alpha-L-arabinofuranosidase activity;GO:0008422//beta-glucosidase activity	GO:0005975//carbohydrate metabolic process;GO:0010214//seed coat development	gi|763771321|gb|KJB38536.1|/0.0e+00/1
Gh_A10G0362	0.949967	17.5556	4.20791	4.5311e-07	-	GO:0009501//amyloplast;GO:0009507//chloroplast	GO:0004373//glycogen (starch) synthase activity	GO:0001666//response to hypoxia;GO:0019375//galactolipid biosynthetic process;GO:0019252//starch biosynthetic process;GO:0009664//plant-type cell wall organization;GO:0000272//polysaccharide catabolic process	gi|356512165|ref|XP_003524791.1|/0.0e+00/PREDICTED: probable starch synthase 4, chloroplastic/amyloplastic-like [Glycine max]
Gh_D04G1642	3.40638	62.1478	4.18939	8.95726e-06	-	-	-	GO:0009058//biosynthetic process	gi|763810839|gb|KJB77741.1|/3.7e-87/1
Gh_A07G0379	1.14368	20.3807	4.15545	7.24632e-05	K09286|1|1e-104|309|tcc:TCM_014845|EREBP-like factor (A)	-	-	-	gi|763739464|gb|KJB06963.1|/6.3e-121/1
Gh_D09G0408	1.244	22.1685	4.15545	0.000114338	-	-	-	-	gi|763766879|gb|KJB34094.1|/5.8e-75/1
Gh_A12G1505	0.586712	10.4553	4.15545	0.000114338	-	GO:0005634//nucleus	GO:0003677//DNA binding;GO:0003700//sequence-specific DNA binding transcription factor activity	GO:0009825//multidimensional cell growth;GO:0009908//flower development;GO:0045087//innate immune response;GO:0006355//regulation of transcription, DNA-templated;GO:0009617//response to bacterium;GO:0010150//leaf senescence	gi|728849197|gb|KHG28640.1|/3.1e-169/1
Gh_A01G1439	0.954535	17.01	4.15545	7.24632e-05	-	GO:0005576//extracellular region	-	GO:0019953//sexual reproduction	gi|728851276|gb|KHG30719.1|/2.7e-151/1
Gh_A07G0061	2.87744	50.5645	4.13527	4.50146e-05	-	-	-	-	gi|763739450|gb|KJB06949.1|/9.9e-41/1
Gh_D05G1324	0.799288	13.8479	4.1148	0.000114341	K09512|4|5e-75|232|vvi:100251506|DnaJ homolog subfamily B member 6 (A)	-	-	-	gi|763789986|gb|KJB56982.1|/1.3e-112/1
Gh_D06G0103	3.32012	57.248	4.10792	4.5311e-07	-	-	GO:0046872//metal ion binding;GO:0016705//oxidoreductase activity, acting on paired donors, with incorporation or reduction of molecular oxygen;GO:0004497//monooxygenase activity	-	gi|763796808|gb|KJB63763.1|/1.1e-171/1
Gh_A02G1200	8.72195	147.185	4.07684	0	K03301|1|0.0|1045|tcc:TCM_028434|ATP:ADP antiporter, AAA family (A)	GO:0016021//integral component of membrane;GO:0009941//chloroplast envelope	GO:0005471//ATP:ADP antiporter activity;GO:0005524//ATP binding	GO:0015867//ATP transport;GO:0015866//ADP transport	gi|763803621|gb|KJB70559.1|/0.0e+00/1
Gh_D13G0785	0.413632	6.96152	4.07298	0.000114346	-	GO:0005634//nucleus	GO:0003677//DNA binding;GO:0046983//protein dimerization activity	GO:0006355//regulation of transcription, DNA-templated	gi|763813362|gb|KJB80214.1|/4.0e-133/1
Gh_D03G0099	0.322206	5.4228	4.07298	4.50146e-05	-	GO:0016021//integral component of membrane	GO:0004672//protein kinase activity;GO:0016491//oxidoreductase activity;GO:0005524//ATP binding	GO:0010103//stomatal complex morphogenesis;GO:0000226//microtubule cytoskeleton organization;GO:0000911//cytokinesis by cell plate formation;GO:0051567//histone H3-K9 methylation;GO:0010075//regulation of meristem growth;GO:0008283//cell proliferation;GO:0009855//determination of bilateral symmetry;GO:0006306//DNA methylation;GO:0030244//cellulose biosynthetic process;GO:0006468//protein phosphor…	gi|763776250|gb|KJB43373.1|/0.0e+00/1
Gh_Sca005214G02	1.61155	27.1228	4.07298	7.24632e-05	K14491|1|3e-79|240|pxb:103937948|two-component response regulator ARR-B family (A)	GO:0005622//intracellular	GO:0016301//kinase activity;GO:0003677//DNA binding	GO:0016310//phosphorylation;GO:0000160//phosphorelay signal transduction system	gi|763744469|gb|KJB11908.1|/1.1e-84/1
Gh_D08G2020	0.2944	4.95482	4.07298	0.000114346	K00873|1|0.0|963|tcc:TCM_004233|pyruvate kinase [EC:2.7.1.40] (A)	GO:0009507//chloroplast	GO:0004743//pyruvate kinase activity;GO:0000287//magnesium ion binding;GO:0005524//ATP binding;GO:0030955//potassium ion binding	GO:0016126//sterol biosynthetic process;GO:0010431//seed maturation;GO:0030243//cellulose metabolic process;GO:0016310//phosphorylation;GO:0006096//glycolytic process;GO:0009832//plant-type cell wall biogenesis;GO:0016049//cell growth	gi|763758626|gb|KJB25957.1|/0.0e+00/1
Gh_A10G0626	4.9679	83.1833	4.06559	4.1726e-10	-	GO:0009536//plastid	GO:0008889//glycerophosphodiester phosphodiesterase activity	GO:0006629//lipid metabolic process;GO:0046686//response to cadmium ion;GO:0030643//cellular phosphate ion homeostasis	gi|763803760|gb|KJB70698.1|/1.8e-218/1
Gh_D13G1286	1.17509	19.5444	4.05591	2.69474e-05	-	-	GO:0016787//hydrolase activity	-	gi|763811549|gb|KJB78401.1|/1.8e-116/1
Gh_A06G0583	0.635135	10.5323	4.05161	4.50146e-05	-	-	GO:0016757//transferase activity, transferring glycosyl groups	GO:0008152//metabolic process	gi|763798076|gb|KJB65031.1|/0.0e+00/1
Gh_A07G0739	0.745282	12.2973	4.04441	7.24632e-05	-	-	-	GO:0044763;GO:0018130;GO:1901362;GO:0044271//cellular nitrogen compound biosynthetic process;GO:0044711;GO:0044238;GO:0006950//response to stress;GO:0019438//aromatic compound biosynthetic process	gi|763741081|gb|KJB08580.1|/8.8e-199/1
Gh_D07G0416	9.45444	154.596	4.03137	0	K13783|1|0.0|936|tcc:TCM_014926|MFS transporter, OPA family, solute carrier family 37 (glycerol-3-phosphate transporter), member 1/2 (A)	GO:0016021//integral component of membrane	GO:0005215//transporter activity	GO:0055085//transmembrane transport	gi|763740362|gb|KJB07861.1|/4.5e-306/1
Gh_A10G1361	0.34114	5.57259	4.02991	0.000114357	K04688|1|0.0|811|tcc:TCM_019682|p70 ribosomal S6 kinase [EC:2.7.11.1] (A)	GO:0005840//ribosome	GO:0005524//ATP binding;GO:0004697//protein kinase C activity	GO:1901701;GO:0009755//hormone-mediated signaling pathway;GO:0071229//cellular response to acid;GO:0006468//protein phosphorylation;GO:0033554//cellular response to stress	gi|763804541|gb|KJB71479.1|/1.6e-223/1
Gh_A12G1803	1.10512	17.9743	4.02366	8.95726e-06	K13783|1|0.0|924|tcc:TCM_014926|MFS transporter, OPA family, solute carrier family 37 (glycerol-3-phosphate transporter), member 1/2 (A)	GO:0016021//integral component of membrane	GO:0005215//transporter activity	GO:0055085//transmembrane transport	gi|728842030|gb|KHG21473.1|/3.0e-305/1
Gh_D02G1788	0.707063	11.2	3.98552	0.000114377	-	-	-	GO:0044699;GO:0006351//transcription, DNA-templated	gi|763764347|gb|KJB31601.1|/1.8e-133/1
Gh_A09G0036	27.3503	428.221	3.96873	5.39568e-14	K13993|2|2e-83|255|pmum:103328256|HSP20 family protein (A)	GO:0005777//peroxisome	-	GO:0009853//photorespiration;GO:0019252//starch biosynthetic process	gi|728807915|gb|KHF97907.1|/2.9e-142/1
Gh_D09G0925	1.00886	15.7808	3.96737	2.69474e-05	-	-	GO:0016787//hydrolase activity	GO:0008152//metabolic process	gi|763768152|gb|KJB35367.1|/3.5e-115/1
Gh_A07G0910	0.97901	15.2654	3.9628	4.50146e-05	-	-	-	-	gi|728839145|gb|KHG18588.1|/3.9e-199/1
Gh_D13G2265	0.649683	10.0767	3.95515	7.24632e-05	-	GO:0005739//mitochondrion;GO:0009706//chloroplast inner membrane	-	-	gi|763816667|gb|KJB83519.1|/1.0e-216/1
Gh_A02G0522	3.73201	57.8844	3.95515	1.56951e-05	-	-	-	-	gi|763761470|gb|KJB28724.1|/1.5e-60/1
Gh_D13G0639	3.08471	47.4744	3.94394	8.36868e-07	K08235|4|0.0|520|vvi:100248328|xyloglucan:xyloglucosyl transferase [EC:2.4.1.207] (A)	GO:0005618//cell wall;GO:0048046//apoplast	GO:0016762//xyloglucan:xyloglucosyl transferase activity;GO:0004553//hydrolase activity, hydrolyzing O-glycosyl compounds	GO:0010075//regulation of meristem growth;GO:0071555//cell wall organization;GO:0010411//xyloglucan metabolic process;GO:0042546//cell wall biogenesis	gi|763813064|gb|KJB79916.1|/1.5e-179/1
Gh_A05G1616	0.533718	8.19002	3.93972	0.000114415	-	GO:0005622//intracellular	GO:0008270//zinc ion binding	-	gi|728830179|gb|KHG09622.1|/1.5e-177/1
Gh_D02G1523	1.7984	27.5968	3.93972	0.000114415	K02965|1|2e-51|162|tcc:ThcaC_p060|small subunit ribosomal protein S19 (A)	GO:0015935//small ribosomal subunit;GO:0009507//chloroplast	GO:0003735//structural constituent of ribosome;GO:0019843//rRNA binding	GO:0006412//translation	gi|91208940|ref|YP_538975.1|/3.3e-37/ribosomal protein S19 [Gossypium hirsutum]|gi|119368539|ref|YP_913227.1| ribosomal protein S19 [Gossypium barbadense]|gi|325210967|ref|YP_004286043.1| ribosomal protein S19 [Gossypium thurberi]|gi|372290967|ref|YP_005087732.1| ribosomal protein S19 (chloroplast) [Gossypium raimondii]|gi|372291068|ref|YP_005087828.1| ribosomal protein S19 (chloroplast) [Gossypi…
Gh_A13G1945	0.278072	4.26707	3.93972	0.000114415	K01953|1|0.0|1130|tcc:TCM_041592|asparagine synthase (glutamine-hydrolysing) [EC:6.3.5.4] (A)	-	GO:0004066//asparagine synthase (glutamine-hydrolyzing) activity	GO:0006529//asparagine biosynthetic process;GO:0009646//response to absence of light;GO:0009063//cellular amino acid catabolic process	gi|383932352|gb|AFH57273.1|/0.0e+00/asparagine synthetase [Gossypium hirsutum]
Gh_A13G2133	2.248	33.8284	3.91152	1.5352e-06	-	-	-	-	gi|763813220|gb|KJB80072.1|/6.5e-212/1
Gh_A09G0360	2.04263	30.3334	3.89241	0.000114486	-	GO:0016021//integral component of membrane;GO:0009706//chloroplast inner membrane	-	GO:0015031//protein transport	gi|386800897|ref|YP_006303536.1|/7.2e-35/hypothetical chloroplast RF1 (chloroplast) [Gossypium gossypioides]|gi|329317131|gb|AEB90490.1| hypothetical chloroplast RF1 (chloroplast) [Gossypium gossypioides]
Gh_A03G1521	1.54148	22.8914	3.89241	1.56951e-05	K17099|1|0.0|551|tcc:TCM_007506|annexin A13 (A)	GO:0043231//intracellular membrane-bounded organelle;GO:0044444//cytoplasmic part	GO:0005509//calcium ion binding;GO:0005544//calcium-dependent phospholipid binding	GO:0044699;GO:0009987//cellular process	gi|763764774|gb|KJB32028.1|/5.6e-175/1
Gh_D12G1857	0.515429	7.65423	3.89241	0.000114486	-	GO:0005634//nucleus	GO:0003712//transcription cofactor activity;GO:0008270//zinc ion binding;GO:0004402//histone acetyltransferase activity	GO:0006355//regulation of transcription, DNA-templated;GO:0016573//histone acetylation	gi|728807460|gb|KHF97598.1|/4.3e-143/1
Gh_Sca005105G01	1.40214	20.3594	3.85999	1.56951e-05	K14709|1|1e-174|495|rcu:RCOM_0122460|solute carrier family 39 (zinc transporter), member 1/2/3 (A)	GO:0016020//membrane	GO:0046873//metal ion transmembrane transporter activity	GO:0055085//transmembrane transport;GO:0000041//transition metal ion transport	gi|728822219|gb|KHG04713.1|/2.6e-198/1
Gh_A03G0405	114.621	1659.22	3.85556	4.04788e-13	-	-	-	-	gi|763752541|gb|KJB19929.1|/5.0e-93/1
Gh_D04G0282	0.798003	11.3238	3.82682	7.24634e-05	-	-	-	-	gi|763808413|gb|KJB75315.1|/6.3e-157/1
Gh_D13G1671	1.06059	15.05	3.82682	7.24634e-05	-	-	-	-	gi|763815390|gb|KJB82242.1|/1.2e-136/1
Gh_D05G1806	7.66307	108.626	3.8253	7.86038e-14	-	-	-	-	gi|357601486|gb|AET86953.1|/1.8e-294/PAP1 [Gossypium hirsutum]
Gh_D11G0676	144.48	2044.62	3.82289	7.61612e-14	-	GO:0009507//chloroplast	-	GO:0070838//divalent metal ion transport;GO:0030003//cellular cation homeostasis	gi|573017164|gb|AHF72744.1|/5.8e-77/1
Gh_D01G1622	5.67437	80.1262	3.81974	1.35447e-13	-	-	-	-	gi|763748338|gb|KJB15777.1|/0.0e+00/1
Gh_D01G1478	2.61241	36.424	3.80144	4.5311e-07	K00767|1|0.0|635|tcc:TCM_010844|nicotinate-nucleotide pyrophosphorylase (carboxylating) [EC:2.4.2.19] (A)	-	GO:0004514//nicotinate-nucleotide diphosphorylase (carboxylating) activity	GO:0009435//NAD biosynthetic process	gi|763748022|gb|KJB15461.1|/2.3e-116/1
Gh_A05G1622	8.8822	123.799	3.80094	9.10382e-15	-	-	-	-	gi|728841277|gb|KHG20720.1|/2.1e-293/1
Gh_D13G0720	2.98113	41.319	3.79288	3.70586e-08	-	-	-	-	gi|763813220|gb|KJB80072.1|/1.5e-253/1
Gh_D12G1979	0.256119	3.54985	3.79288	0.000114864	K01193|1|0.0|1092|tcc:TCM_014931|beta-fructofuranosidase [EC:3.2.1.26] (A)	-	GO:0004575//sucrose alpha-glucosidase activity	GO:0005975//carbohydrate metabolic process	gi|763784377|gb|KJB51448.1|/0.0e+00/1
Gh_A07G0303	9.89418	135.503	3.7756	2.2915e-13	-	-	-	GO:0016036//cellular response to phosphate starvation	gi|728825510|gb|KHG06280.1|/1.0e-169/1
Gh_D08G1056	0.665003	9.08539	3.77212	2.69474e-05	-	GO:0016021//integral component of membrane;GO:0005623//cell	GO:0008308//voltage-gated anion channel activity	GO:0006598//polyamine catabolic process;GO:0015706//nitrate transport;GO:0009698//phenylpropanoid metabolic process;GO:1903959;GO:0042398//cellular modified amino acid biosynthetic process;GO:0006873//cellular ion homeostasis;GO:0010167//response to nitrate	gi|763756496|gb|KJB23827.1|/2.0e-268/1
Gh_D03G0896	2.25106	30.6429	3.76688	4.50146e-05	-	-	-	-	gi|763752005|gb|KJB19393.1|/1.4e-80/1
Gh_D01G0143	4.20642	57.0872	3.7625	2.18988e-10	-	-	-	-	gi|763744947|gb|KJB12386.1|/6.1e-274/1
Gh_A12G1240	2.84039	37.9623	3.74041	5.03296e-06	-	-	-	-	gi|728828173|gb|KHG07616.1|/3.0e-131/1
Gh_A02G0445	0.356579	4.76575	3.74041	0.000115323	K08145|1|0.0|838|tcc:TCM_046780|MFS transporter, SP family, solute carrier family 2 (facilitated glucose transporter), member 8 (A)	GO:0016021//integral component of membrane	GO:0022891//substrate-specific transmembrane transporter activity;GO:0032440//2-alkenal reductase [NAD(P)] activity	GO:0055114//oxidation-reduction process;GO:0055085//transmembrane transport;GO:0008643//carbohydrate transport	gi|763761321|gb|KJB28575.1|/7.8e-253/1
Gh_D12G2021	0.617361	8.25114	3.74041	0.000115323	-	-	-	-	gi|763784466|gb|KJB51537.1|/7.0e-152/1
Gh_D09G0484	0.612788	8.19002	3.74041	0.000115323	-	GO:0005634//nucleus	GO:0003700//sequence-specific DNA binding transcription factor activity;GO:0046983//protein dimerization activity	GO:0006355//regulation of transcription, DNA-templated	gi|763767117|gb|KJB34332.1|/5.2e-150/1
Gh_D12G1967	0.366857	4.90312	3.74041	0.000115323	-	GO:0016020//membrane	GO:0016760//cellulose synthase (UDP-forming) activity;GO:0016787//hydrolase activity	GO:0030244//cellulose biosynthetic process	gi|763784353|gb|KJB51424.1|/1.0e-186/1
Gh_D03G0004	0.608282	8.02943	3.72249	7.24652e-05	K07088|1|0.0|672|tcc:TCM_000039|(A)	GO:0016021//integral component of membrane	-	GO:0046482//para-aminobenzoic acid metabolic process;GO:0055085//transmembrane transport	gi|763750071|gb|KJB17459.1|/1.3e-235/1
Gh_A13G0105	1.60894	20.9728	3.70434	4.5311e-07	K14638|1|0.0|1100|tcc:TCM_042339|solute carrier family 15 (peptide/histidine transporter), member 3/4 (A)	GO:0016020//membrane	GO:0015112//nitrate transmembrane transporter activity	GO:0006598//polyamine catabolic process;GO:0015706//nitrate transport;GO:0009734//auxin-activated signaling pathway;GO:0009698//phenylpropanoid metabolic process;GO:0010106//cellular response to iron ion starvation;GO:0042398//cellular modified amino acid biosynthetic process;GO:0006826//iron ion transport	gi|763811855|gb|KJB78707.1|/0.0e+00/1
Gh_D09G1987	2.01772	25.9684	3.68596	0.000116176	-	-	-	-	gi|763770722|gb|KJB37937.1|/1.3e-40/1
Gh_A03G0353	0.254935	3.28106	3.68596	0.000116176	K03283|1|0.0|1256|vvi:100253562|heat shock 70kDa protein 1/8 (A)	-	GO:0032440//2-alkenal reductase [NAD(P)] activity;GO:0005524//ATP binding	GO:0055114//oxidation-reduction process	gi|371779317|emb|CCA29120.1|/0.0e+00/heat shock protein 70 isoform 1 [Solanum lycopersicum]
Gh_A10G1443	0.458318	5.89863	3.68596	0.000116176	-	-	GO:0046872//metal ion binding;GO:0045431//flavonol synthase activity	GO:0051555//flavonol biosynthetic process;GO:0055114//oxidation-reduction process	gi|728809253|gb|KHF98860.1|/4.9e-212/1
Gh_D07G1546	0.36125	4.64936	3.68596	0.000116176	-	-	GO:0047654;GO:0008483//transaminase activity	GO:0008152//metabolic process	gi|763742599|gb|KJB10098.1|/1.2e-272/1
Gh_A09G2077	44.5207	572.989	3.68596	0	K09286|1|1e-97|292|tcc:TCM_021264|EREBP-like factor (A)	GO:0005634//nucleus	GO:0003677//DNA binding;GO:0003700//sequence-specific DNA binding transcription factor activity	GO:0006355//regulation of transcription, DNA-templated	gi|62131149|gb|AAX68526.1|/4.7e-153/putative ethylene responsive element binding protein 3 [Gossypium hirsutum]
Gh_D12G1590	0.129564	1.66751	3.68596	0.000116176	-	-	GO:0008168//methyltransferase activity	GO:0032259//methylation	gi|763783475|gb|KJB50546.1|/0.0e+00/1
Gh_D12G0455	1.49505	19.2416	3.68596	7.24668e-05	-	-	GO:0046872//metal ion binding	-	gi|763780953|gb|KJB48024.1|/3.2e-88/1
Gh_D05G1029	1.54629	19.901	3.68596	4.50146e-05	-	-	-	GO:0007623//circadian rhythm	gi|763789260|gb|KJB56256.1|/2.2e-123/1
Gh_D13G0450	8.47118	106.405	3.65086	0	-	GO:0071944//cell periphery	-	GO:0009958//positive gravitropism	gi|763812589|gb|KJB79441.1|/0.0e+00/1
Gh_D02G0877	7.40833	92.9017	3.64849	1.56951e-05	K02913|1|5e-42|137|tcc:ThcaC_p041|large subunit ribosomal protein L33 (A)	GO:0005840//ribosome;GO:0009507//chloroplast	GO:0003735//structural constituent of ribosome	GO:0006412//translation	gi|91208923|ref|YP_538956.1|/7.1e-33/ribosomal protein L33 [Gossypium hirsutum]|gi|119368520|ref|YP_913208.1| ribosomal protein L33 [Gossypium barbadense]|gi|313199723|ref|YP_004021337.1| ribosomal protein L33 [Theobroma cacao]|gi|325210950|ref|YP_004286025.1| ribosomal protein L33 [Gossypium thurberi]|gi|372290952|ref|YP_005087714.1| ribosomal protein L33 (chloroplast) [Gossypium raimondii]|gi|3…
Gh_A12G0742	1.83836	23.0534	3.64849	7.24698e-05	-	-	-	-	gi|728831744|gb|KHG11187.1|/2.0e-75/1
Gh_A12G2096	0.530978	6.62351	3.64087	2.69474e-05	-	GO:0009295//nucleoid;GO:0009507//chloroplast	GO:0008765//UDP-N-acetylmuramoylalanyl-D-glutamate-2,6-diaminopimelate ligase activity;GO:0005524//ATP binding	GO:0045893//positive regulation of transcription, DNA-templated;GO:0006399//tRNA metabolic process;GO:0008360//regulation of cell shape;GO:0010020//chloroplast fission;GO:0009902//chloroplast relocation;GO:0051301//cell division;GO:0042793//transcription from plastid promoter;GO:0006364//rRNA processing;GO:0010027//thylakoid membrane organization	gi|763785059|gb|KJB52130.1|/0.0e+00/1
Gh_D12G2699	0.665805	8.23946	3.62938	4.50146e-05	-	-	-	-	gi|763785432|gb|KJB52503.1|/2.6e-287/1
Gh_A04G1037	0.827263	10.2375	3.62938	0.000117756	-	-	-	-	gi|763810770|gb|KJB77672.1|/3.2e-122/1
Gh_A12G1243	0.51704	6.39845	3.62938	0.000117756	-	GO:0046658//anchored component of plasma membrane	-	-	gi|728838336|gb|KHG17779.1|/5.8e-181/1
Gh_D13G0560	0.315749	3.90745	3.62938	0.000117756	K13412|1|0.0|914|tcc:TCM_007580|calcium-dependent protein kinase [EC:2.7.11.1] (A)	GO:0005886//plasma membrane	GO:0004683//calmodulin-dependent protein kinase activity;GO:0005509//calcium ion binding;GO:0005524//ATP binding	GO:0006468//protein phosphorylation	gi|763812884|gb|KJB79736.1|/2.1e-308/1
Gh_D01G0358	0.186741	2.21852	3.57048	0.000120675	-	GO:0016020//membrane	-	GO:0055085//transmembrane transport	gi|763794521|gb|KJB61517.1|/0.0e+00/1
Gh_D09G1784	0.807086	9.58832	3.57048	0.000120675	-	-	-	-	gi|763770235|gb|KJB37450.1|/5.3e-116/1
Gh_A05G0327	0.391141	4.64682	3.57048	0.000120675	K14709|1|0.0|608|tcc:TCM_037288|solute carrier family 39 (zinc transporter), member 1/2/3 (A)	GO:0016021//integral component of membrane	GO:0016491//oxidoreductase activity;GO:0005385//zinc ion transmembrane transporter activity	GO:0071577//zinc ion transmembrane transport	gi|425918378|gb|AFY11956.1|/6.3e-244/zinc transporter 4 [Gossypium hirsutum]|gi|425918380|gb|AFY11957.1| zinc transporter 4 [Gossypium hirsutum]
Gh_A08G0553	0.478187	5.68094	3.57048	0.000120675	-	-	GO:0046872//metal ion binding;GO:0016706//oxidoreductase activity, acting on paired donors, with incorporation or reduction of molecular oxygen, 2-oxoglutarate as one donor, and incorporation of one atom each of oxygen into both donors	GO:0055114//oxidation-reduction process	gi|728808448|gb|KHF98282.1|/2.1e-204/1
Gh_D10G0579	3.62305	42.7435	3.56043	4.5311e-07	K13248|1|1e-176|494|tcc:TCM_029005|pyridoxal phosphate phosphatase PHOSPHO2 [EC:3.1.3.74] (A)	-	GO:0052731//phosphocholine phosphatase activity;GO:0033883//pyridoxal phosphatase activity;GO:0052732//phosphoethanolamine phosphatase activity	GO:0016311//dephosphorylation	gi|763803355|gb|KJB70293.1|/1.9e-160/1
Gh_D12G2767	3.22691	38.0458	3.55951	8.36868e-07	-	GO:0005634//nucleus	GO:0003677//DNA binding;GO:0003700//sequence-specific DNA binding transcription factor activity	GO:0009825//multidimensional cell growth;GO:0009908//flower development;GO:0045087//innate immune response;GO:0006355//regulation of transcription, DNA-templated;GO:0009617//response to bacterium;GO:0010150//leaf senescence	gi|728849197|gb|KHG28640.1|/4.6e-168/1
Gh_A07G0384	5.72721	67.4102	3.55706	2.79346e-06	-	-	-	-	gi|703147693|ref|XP_010109141.1|/3.0e-44/1
Gh_D03G1569	3.19936	37.5565	3.55321	8.95726e-06	-	-	GO:0043531//ADP binding	GO:0007165//signal transduction	gi|763753534|gb|KJB20922.1|/4.0e-63/1
Gh_A03G1349	2.47472	29.0501	3.55321	8.95726e-06	-	-	-	GO:0044699;GO:0006351//transcription, DNA-templated	gi|763764347|gb|KJB31601.1|/1.2e-132/1
Gh_D01G1227	1.31312	15.3834	3.55031	1.56951e-05	K10256|1|0.0|682|tcc:TCM_024902|omega-6 fatty acid desaturase (delta-12 desaturase) [EC:1.14.19.-] (A)	-	GO:0045485//omega-6 fatty acid desaturase activity;GO:0016720//delta12-fatty acid dehydrogenase activity;GO:0016717//oxidoreductase activity, acting on paired donors, with oxidation of a pair of donors resulting in the reduction of molecular oxygen to two molecules of water	GO:0055114//oxidation-reduction process;GO:0006629//lipid metabolic process	gi|2564237|emb|CAA71199.1|/6.7e-235/omega-6 desaturase [Gossypium hirsutum]
Gh_D11G0279	0.875411	10.2556	3.55031	1.56951e-05	K01177|1|0.0|968|tcc:TCM_015812|beta-amylase [EC:3.2.1.2] (A)	GO:0009570//chloroplast stroma	GO:0016161//beta-amylase activity	GO:0000024//maltose biosynthetic process;GO:0005983//starch catabolic process	gi|763772662|gb|KJB39785.1|/9.3e-224/1
Gh_A11G0589	172.347	2004.85	3.54011	1.76525e-13	-	GO:0009507//chloroplast	-	GO:0070838//divalent metal ion transport;GO:0030003//cellular cation homeostasis	gi|573017166|gb|AHF72745.1|/3.0e-78/1
Gh_A07G0596	0.600918	6.9407	3.52984	7.25058e-05	K00026|1|0.0|762|tcc:TCM_014018|malate dehydrogenase [EC:1.1.1.37] (A)	GO:0009941//chloroplast envelope;GO:0005774//vacuolar membrane;GO:0010319//stromule;GO:0048046//apoplast;GO:0005739//mitochondrion	GO:0030060//L-malate dehydrogenase activity	GO:0005975//carbohydrate metabolic process;GO:0006108//malate metabolic process;GO:0055114//oxidation-reduction process	gi|763740781|gb|KJB08280.1|/2.5e-228/1
Gh_D08G1481	1.21063	13.983	3.52984	7.25058e-05	-	-	GO:0005509//calcium ion binding	-	gi|763757462|gb|KJB24793.1|/8.8e-112/1
Gh_A10G1642	2.88886	33.2801	3.52609	8.36868e-07	K17099|1|0.0|562|tcc:TCM_045338|annexin A13 (A)	-	GO:0005509//calcium ion binding;GO:0005544//calcium-dependent phospholipid binding	-	gi|763806124|gb|KJB73062.1|/2.5e-175/1
Gh_A01G0439	2.32377	26.6866	3.52157	2.69474e-05	-	-	GO:0003677//DNA binding	-	gi|763745860|gb|KJB13299.1|/1.0e-97/1
Gh_D01G0257	0.213763	2.43373	3.50908	0.000126055	-	-	GO:0005488//binding;GO:0016301//kinase activity	GO:0009987//cellular process	gi|763745304|gb|KJB12743.1|/0.0e+00/1
Gh_A11G2657	0.202761	2.30846	3.50908	0.000126055	-	-	-	-	gi|763778904|gb|KJB46027.1|/0.0e+00/1
Gh_A12G1537	1.35617	15.4402	3.50908	0.000126055	-	-	-	-	gi|728846730|gb|KHG26173.1|/1.3e-61/1
Gh_A07G0354	7.42011	84.0884	3.50239	0	K13783|1|0.0|937|tcc:TCM_014926|MFS transporter, OPA family, solute carrier family 37 (glycerol-3-phosphate transporter), member 1/2 (A)	GO:0016021//integral component of membrane	GO:0005215//transporter activity	GO:0055085//transmembrane transport	gi|728807094|gb|KHF97315.1|/1.0e-305/1
Gh_D12G2676	0.78975	8.8937	3.49332	5.03296e-06	-	-	GO:0008568//microtubule-severing ATPase activity;GO:0005524//ATP binding	GO:0008152//metabolic process	gi|763785625|gb|KJB52696.1|/0.0e+00/1
Gh_D05G1276	13.7368	154.432	3.49085	2.28706e-14	K13248|1|5e-169|474|tcc:TCM_029005|pyridoxal phosphate phosphatase PHOSPHO2 [EC:3.1.3.74] (A)	-	GO:0052731//phosphocholine phosphatase activity;GO:0033883//pyridoxal phosphatase activity;GO:0052732//phosphoethanolamine phosphatase activity	GO:0016311//dephosphorylation	gi|763789876|gb|KJB56872.1|/7.1e-154/1
Gh_A11G2881	2.29795	25.7834	3.48802	1.56951e-05	K07910|1|9e-125|357|mdm:103416153|Ras-related protein Rab-18 (A)	GO:0005777//peroxisome;GO:0016020//membrane	GO:0080115//myosin XI tail binding;GO:0030742//GTP-dependent protein binding;GO:0003924//GTPase activity;GO:0005525//GTP binding	GO:0007264//small GTPase mediated signal transduction;GO:0006913//nucleocytoplasmic transport;GO:0008152//metabolic process;GO:0006886//intracellular protein transport	gi|728840560|gb|KHG20003.1|/2.7e-119/1
Gh_D04G1661	1.65453	18.4861	3.48195	8.95726e-06	-	-	GO:0008171//O-methyltransferase activity;GO:0046983//protein dimerization activity	GO:0032259//methylation	gi|763810884|gb|KJB77786.1|/7.1e-190/1
Gh_A07G2133	0.880067	9.80189	3.47737	4.50152e-05	-	GO:0009536//plastid	GO:0008889//glycerophosphodiester phosphodiesterase activity	GO:0006629//lipid metabolic process;GO:0046686//response to cadmium ion;GO:0016036//cellular response to phosphate starvation;GO:0030643//cellular phosphate ion homeostasis;GO:0006817//phosphate ion transport	gi|728819429|gb|KHG03182.1|/1.8e-218/1
Gh_D03G1135	127.578	1412.53	3.46883	0	-	-	-	-	gi|763752541|gb|KJB19929.1|/2.0e-94/1
Gh_D11G0832	1.8945	20.944	3.46665	1.56951e-05	-	-	-	GO:0019375//galactolipid biosynthetic process;GO:0045892//negative regulation of transcription, DNA-templated;GO:0080040//positive regulation of cellular response to phosphate starvation;GO:0006817//phosphate ion transport	gi|763773943|gb|KJB41066.1|/5.8e-145/1
Gh_D02G1544	1.57875	17.1928	3.44495	2.69474e-05	K05577|1|9e-66|224|tcc:ThcaC_p077|NAD(P)H-quinone oxidoreductase subunit 5 [EC:1.6.5.3] (A)	GO:0016021//integral component of membrane;GO:0009507//chloroplast	GO:0048038//quinone binding;GO:0008137//NADH dehydrogenase (ubiquinone) activity	GO:0042773//ATP synthesis coupled electron transport	gi|763763725|gb|KJB30979.1|/8.0e-83/1
Gh_D05G0877	0.336742	3.66717	3.44495	7.26072e-05	-	-	GO:0030246//carbohydrate binding	GO:0031425//chloroplast RNA processing	gi|763788764|gb|KJB55760.1|/0.0e+00/1
Gh_D02G0497	0.378033	4.11684	3.44495	1.56951e-05	-	-	GO:0016787//hydrolase activity	GO:0008152//metabolic process	gi|356546466|ref|XP_003541647.1|/0.0e+00/PREDICTED: uncharacterized protein LOC100819865 [Glycine max]
Gh_A06G0436	0.916635	9.9823	3.44495	4.50156e-05	K06892|4|4e-180|509|tcc:TCM_029576|(A)	-	GO:0046872//metal ion binding;GO:0045431//flavonol synthase activity	GO:0051555//flavonol biosynthetic process;GO:0055114//oxidation-reduction process	gi|763797671|gb|KJB64626.1|/3.4e-200/1
Gh_A07G1987	0.39145	4.26295	3.44495	7.26072e-05	K05658|1|0.0|1127|tcc:TCM_018162|ATP-binding cassette, subfamily B (MDR/TAP), member 1 [EC:3.6.3.44] (A)	GO:0016021//integral component of membrane;GO:0005886//plasma membrane	GO:0042626//ATPase activity, coupled to transmembrane movement of substances;GO:0005524//ATP binding	GO:0055085//transmembrane transport;GO:0010048//vernalization response;GO:0048440//carpel development;GO:0043481//anthocyanin accumulation in tissues in response to UV light;GO:0008152//metabolic process	gi|763743929|gb|KJB11428.1|/0.0e+00/1
Gh_A11G3074	4.5454	49.5001	3.44495	2.69474e-05	-	-	GO:0046914//transition metal ion binding	GO:0071704;GO:0050789//regulation of biological process;GO:0044238;GO:0044699;GO:0044237//cellular metabolic process;GO:0009639//response to red or far red light	gi|763774612|gb|KJB41735.1|/1.5e-39/1
Gh_D05G1773	6.72774	72.7728	3.4352	3.18896e-11	-	-	-	-	gi|763791042|gb|KJB58038.1|/1.2e-200/1
Gh_A11G1447	1.1765	12.6896	3.43108	5.47354e-09	-	-	-	-	gi|763741110|gb|KJB08609.1|/0.0e+00/1
Gh_D12G1373	1.4735	15.8382	3.42609	8.95726e-06	K18726|1|0.0|680|tcc:TCM_012158|FAS-associated factor 2 (A)	-	-	-	gi|763782949|gb|KJB50020.1|/6.5e-231/1
Gh_A11G1690	15.7574	168.675	3.42015	3.70586e-08	-	GO:0005634//nucleus	GO:0003677//DNA binding	-	gi|763776352|gb|KJB43475.1|/7.6e-41/1
Gh_A11G1725	0.88953	9.46696	3.41179	4.50164e-05	K13789|1|0.0|657|tcc:TCM_000455|geranylgeranyl diphosphate synthase, type II [EC:2.5.1.1 2.5.1.10 2.5.1.29] (A)	GO:0009507//chloroplast	GO:0046872//metal ion binding;GO:0004337//geranyltranstransferase activity;GO:0004311//farnesyltranstransferase activity;GO:0004161//dimethylallyltranstransferase activity	GO:0033384//geranyl diphosphate biosynthetic process;GO:0016117//carotenoid biosynthetic process;GO:0033386//geranylgeranyl diphosphate biosynthetic process;GO:0045337//farnesyl diphosphate biosynthetic process	gi|763776448|gb|KJB43571.1|/1.6e-206/1
Gh_D05G0217	0.839861	8.93835	3.41179	4.50164e-05	-	GO:0016020//membrane	-	GO:0009793//embryo development ending in seed dormancy	gi|763787134|gb|KJB54130.1|/6.8e-148/1
Gh_D05G0911	0.438285	4.66452	3.41179	4.50164e-05	-	-	-	-	gi|763788835|gb|KJB55831.1|/0.0e+00/1
Gh_D13G1617	1.12809	11.9128	3.40056	7.27274e-05	K00799|1|2e-137|390|tcc:TCM_032364|glutathione S-transferase [EC:2.5.1.18] (A)	-	GO:0004364//glutathione transferase activity;GO:0004462//lactoylglutathione lyase activity	GO:0008152//metabolic process	gi|763815269|gb|KJB82121.1|/1.4e-122/1
Gh_A01G1712	0.445564	4.70522	3.40056	7.27274e-05	K15803|1|0.0|1001|tcc:TCM_031140|(-)-germacrene D synthase [EC:4.2.3.22 4.2.3.75] (A)	-	GO:0047461;GO:0000287//magnesium ion binding	GO:0016114//terpenoid biosynthetic process	gi|763749096|gb|KJB16535.1|/0.0e+00/1
Gh_D04G0175	0.740517	7.75015	3.38762	8.95726e-06	K03695|4|0.0|722|pvu:PHAVU_007G138900g|ATP-dependent Clp protease ATP-binding subunit ClpB (A)	-	-	-	gi|763808195|gb|KJB75097.1|/0.0e+00/1
Gh_A05G1054	5.15028	53.8566	3.3864	3.70586e-08	K06130|1|4e-166|467|tcc:TCM_028354|lysophospholipase II [EC:3.1.1.5] (A)	-	GO:0004622//lysophospholipase activity	GO:0008152//metabolic process	gi|728850977|gb|KHG30420.1|/2.1e-151/1
Gh_A06G1269	111.692	1166.56	3.38466	0	K03146|1|0.0|650|tcc:TCM_030166|thiamine thiazole synthase (A)	GO:0009507//chloroplast	GO:0046872//metal ion binding	GO:0009228//thiamine biosynthetic process;GO:0006950//response to stress	gi|728850267|gb|KHG29710.1|/1.0e-201/1
Gh_D09G0575	1.73739	17.8619	3.3619	2.43928e-07	K01703|1|0.0|841|tcc:TCM_021013|3-isopropylmalate/(R)-2-methylmalate dehydratase large subunit [EC:4.2.1.33 4.2.1.35] (A)	GO:0009570//chloroplast stroma	GO:0003861//3-isopropylmalate dehydratase activity;GO:0051539//4 iron, 4 sulfur cluster binding;GO:0050486//intramolecular transferase activity, transferring hydroxy groups	GO:0009651//response to salt stress;GO:0008652//cellular amino acid biosynthetic process;GO:0000023//maltose metabolic process;GO:0019252//starch biosynthetic process;GO:0006094//gluconeogenesis;GO:0019761//glucosinolate biosynthetic process;GO:0006096//glycolytic process	gi|674885183|emb|CDY47367.1|/1.7e-197/1
Gh_A05G0830	3.893	39.5048	3.34307	4.50208e-05	K02957|1|2e-22|89.4|cic:CICLE_v10033065mg|small subunit ribosomal protein S15Ae (A)	GO:0005840//ribosome	GO:0003735//structural constituent of ribosome	GO:0006412//translation	gi|728842985|gb|KHG22428.1|/2.4e-16/1
Gh_D12G1687	1.37877	13.9913	3.34307	5.03296e-06	-	-	-	-	gi|763783695|gb|KJB50766.1|/5.0e-284/1
Gh_D07G0360	3.30905	33.4881	3.33916	2.79346e-06	-	-	-	GO:0016036//cellular response to phosphate starvation	gi|763740243|gb|KJB07742.1|/8.0e-83/1
Gh_D05G3533	4.76123	47.726	3.32537	5.03296e-06	-	-	-	-	gi|154243398|gb|ABS71872.1|/3.9e-78/meloidogyne-induced cotton 5 [Gossypium hirsutum]|gi|154243416|gb|ABS71881.1| meloidogyne-induced cotton 14 [Gossypium hirsutum]|gi|293633405|gb|ADE60088.1| MIC-3 [Gossypium barbadense]|gi|293633407|gb|ADE60089.1| MIC-3 [Gossypium hirsutum]|gi|293633409|gb|ADE60090.1| MIC-3 [Gossypium tomentosum]|gi|293633411|gb|ADE60091.1| MIC-3 [Gossypium hirsutum]|gi|2936334…
Gh_D11G3415	2.88886	28.6001	3.30745	8.36868e-07	K06892|4|7e-114|338|pper:PRUPE_ppa021358mg|(A)	-	GO:0046872//metal ion binding;GO:0016706//oxidoreductase activity, acting on paired donors, with incorporation or reduction of molecular oxygen, 2-oxoglutarate as one donor, and incorporation of one atom each of oxygen into both donors	-	gi|763777559|gb|KJB44682.1|/2.0e-181/1
Gh_D08G1262	2.23121	22.0893	3.30745	2.43928e-07	K01762|1|0.0|854|tcc:TCM_016338|1-aminocyclopropane-1-carboxylate synthase [EC:4.4.1.14] (A)	-	GO:0042802//identical protein binding;GO:0030170//pyridoxal phosphate binding;GO:0016847//1-aminocyclopropane-1-carboxylate synthase activity	GO:0042218;GO:0010200//response to chitin;GO:0009723//response to ethylene;GO:0009737//response to abscisic acid	gi|763756973|gb|KJB24304.1|/5.2e-288/1
Gh_A09G1124	0.863983	8.55355	3.30745	4.50258e-05	-	-	-	-	gi|763768733|gb|KJB35948.1|/1.2e-223/1
Gh_A05G3111	6.82279	67.5466	3.30745	5.03296e-06	-	-	-	-	gi|763808826|gb|KJB75728.1|/1.2e-47/1
Gh_A10G0070	0.375346	3.71598	3.30745	2.69476e-05	-	GO:0016020//membrane	GO:0000166//nucleotide binding;GO:0004672//protein kinase activity	GO:0044763;GO:0071704;GO:0016310//phosphorylation;GO:0050896//response to stimulus;GO:0044238	gi|763802210|gb|KJB69148.1|/0.0e+00/1
Gh_A08G0505	0.498351	4.93375	3.30745	7.33452e-05	-	-	-	-	gi|728835665|gb|KHG15108.1|/1.6e-240/1
Gh_D05G2739	2.61792	25.9178	3.30745	2.69476e-05	-	-	-	-	-
Gh_A06G1173	5.9302	58.4163	3.30022	2.88114e-09	-	-	GO:0008233//peptidase activity	GO:0008152//metabolic process	gi|763799816|gb|KJB66771.1|/1.1e-105/1
Gh_D13G2355	13.1296	129.105	3.29765	1.03473e-13	K00688|1|0.0|1647|tcc:TCM_041683|starch phosphorylase [EC:2.4.1.1] (A)	GO:0009507//chloroplast;GO:0005829//cytosol	GO:0008184//glycogen phosphorylase activity;GO:0030170//pyridoxal phosphate binding	GO:0009414//response to water deprivation;GO:0019252//starch biosynthetic process	gi|356566195|ref|XP_003551320.1|/0.0e+00/PREDICTED: alpha-glucan phosphorylase, H isozyme-like [Glycine max]
Gh_A09G0276	5.92827	58.1572	3.29427	7.95164e-10	-	-	GO:0051536//iron-sulfur cluster binding	-	gi|728811499|gb|KHG00215.1|/1.9e-177/1
Gh_A02G0236	25.6664	250.741	3.28824	5.77316e-15	K00660|1|0.0|789|tcc:TCM_020384|chalcone synthase [EC:2.3.1.74] (A)	-	GO:0016210//naringenin-chalcone synthase activity	GO:0009813//flavonoid biosynthetic process	gi|763760968|gb|KJB28222.1|/2.4e-226/1
Gh_A04G1063	6.81276	66.4837	3.28669	1.30678e-07	-	-	-	-	gi|763810839|gb|KJB77741.1|/1.6e-87/1
Gh_D06G0662	0.604946	5.83932	3.27092	4.5035e-05	-	-	GO:0016757//transferase activity, transferring glycosyl groups	GO:0008152//metabolic process	gi|763798075|gb|KJB65030.1|/0.0e+00/1
Gh_A13G1162	1.92387	18.5704	3.27092	4.5035e-05	-	-	-	-	gi|728812213|gb|KHG00713.1|/1.5e-96/1
Gh_D04G1823	1.14105	11.0142	3.27092	4.5035e-05	-	GO:0005768//endosome;GO:0005802//trans-Golgi network	-	GO:0006857//oligopeptide transport;GO:0015706//nitrate transport;GO:0010167//response to nitrate	gi|763811177|gb|KJB78079.1|/6.0e-168/1
Gh_D02G0815	26.6769	257.48	3.27079	4.019e-13	K10534|1|0.0|1689|tcc:TCM_035019|nitrate reductase (NAD(P)H) [EC:1.7.1.1 1.7.1.2 1.7.1.3] (A)	-	-	-	gi|763748837|gb|KJB16276.1|/0.0e+00/1
Gh_D10G1797	0.687476	6.57924	3.25854	7.40686e-05	-	-	GO:0043565//sequence-specific DNA binding;GO:0003700//sequence-specific DNA binding transcription factor activity	GO:0050896//response to stimulus;GO:0044699;GO:0006355//regulation of transcription, DNA-templated	gi|376373396|gb|AFB35811.1|/8.5e-212/WRKY48 [Gossypium hirsutum]|gi|376374706|gb|AFB36192.1| WRKY48 [Gossypium hirsutum]|gi|662036362|gb|AIE43912.1| WRKY transcription factor 95 [Gossypium hirsutum]
Gh_D10G0773	12.0958	115.687	3.25765	7.9936e-15	-	GO:0009536//plastid	GO:0008889//glycerophosphodiester phosphodiesterase activity	GO:0006629//lipid metabolic process;GO:0046686//response to cadmium ion;GO:0016036//cellular response to phosphate starvation;GO:0030643//cellular phosphate ion homeostasis;GO:0006817//phosphate ion transport	gi|763803760|gb|KJB70698.1|/2.3e-220/1
Gh_D05G3546	0.823148	7.84368	3.25231	5.03296e-06	-	-	GO:0016740//transferase activity	-	gi|763795774|gb|KJB62770.1|/1.6e-242/1
Gh_D04G1285	2.66859	25.2872	3.24426	1.51436e-09	-	-	GO:0030246//carbohydrate binding;GO:0005524//ATP binding;GO:0004674//protein serine/threonine kinase activity	GO:0006468//protein phosphorylation	gi|763810100|gb|KJB77002.1|/0.0e+00/1
Gh_A02G1039	3.35377	31.7271	3.24186	2.79346e-06	-	-	-	-	gi|763751716|gb|KJB19104.1|/1.9e-124/1
Gh_D07G0984	2.68434	25.3673	3.24033	8.36868e-07	-	-	-	-	gi|763741409|gb|KJB08908.1|/2.7e-151/1
Gh_D12G2477	5.86712	55.181	3.23345	1.5352e-06	-	-	-	-	gi|763785745|gb|KJB52816.1|/1.1e-75/1
Gh_D01G0592	126.169	1177.94	3.22284	1.70308e-13	K03146|1|0.0|664|tcc:TCM_031067|thiamine thiazole synthase (A)	GO:0009941//chloroplast envelope;GO:0010319//stromule;GO:0009579//thylakoid	GO:0008270//zinc ion binding;GO:0042803//protein homodimerization activity	GO:0010155//regulation of proton transport;GO:0043085//positive regulation of catalytic activity;GO:0019252//starch biosynthetic process;GO:0000023//maltose metabolic process;GO:0006974//cellular response to DNA damage stimulus;GO:0042742//defense response to bacterium;GO:0046777//protein autophosphorylation;GO:0018131//oxazole or thiazole biosynthetic process;GO:0009637//response to blue light;G…	gi|295687239|gb|ADG27845.1|/1.8e-203/thiazole biosynthetic enzyme [Gossypium hirsutum]
Gh_A02G0259	1.10302	10.192	3.20791	7.53772e-05	K00799|1|2e-120|348|tcc:TCM_020452|glutathione S-transferase [EC:2.5.1.18] (A)	-	GO:0016740//transferase activity;GO:0016829//lyase activity	GO:0008152//metabolic process	gi|763761004|gb|KJB28258.1|/3.0e-129/1
Gh_A05G3413	2.56335	23.5319	3.19851	8.36868e-07	K01784|1|0.0|618|tcc:TCM_043427|UDP-glucose 4-epimerase [EC:5.1.3.2] (A)	GO:0005829//cytosol	GO:0046983//protein dimerization activity;GO:0003978//UDP-glucose 4-epimerase activity;GO:0050662//coenzyme binding	GO:0042546//cell wall biogenesis;GO:0006012//galactose metabolic process	gi|763808189|gb|KJB75091.1|/3.4e-198/1
Gh_D02G1690	1.80823	16.5591	3.19497	4.50816e-05	-	GO:0042646//plastid nucleoid	GO:0016301//kinase activity	GO:0010468//regulation of gene expression;GO:0016310//phosphorylation;GO:0009642//response to light intensity	gi|763764061|gb|KJB31315.1|/1.1e-101/1
Gh_D11G3197	2.36361	21.4501	3.18192	1.56952e-05	-	GO:0016021//integral component of membrane;GO:0009706//chloroplast inner membrane	-	GO:0015031//protein transport	gi|386800897|ref|YP_006303536.1|/4.9e-72/hypothetical chloroplast RF1 (chloroplast) [Gossypium gossypioides]|gi|329317131|gb|AEB90490.1| hypothetical chloroplast RF1 (chloroplast) [Gossypium gossypioides]
Gh_D05G3487	4.51235	40.9501	3.18192	1.56952e-05	K10418|1|7e-64|195|tcc:TCM_031304|dynein light chain LC8-type (A)	GO:0005875//microtubule associated complex	-	GO:0007017//microtubule-based process	gi|763795696|gb|KJB62692.1|/6.7e-59/1
Gh_D02G0772	2.99984	27.0716	3.17382	6.04932e-11	-	-	GO:0005488//binding;GO:0004672//protein kinase activity	GO:0006468//protein phosphorylation	gi|763761890|gb|KJB29144.1|/0.0e+00/1
Gh_D01G0502	2.45722	22.0968	3.16874	4.5311e-07	-	-	-	-	gi|763745963|gb|KJB13402.1|/1.1e-230/1
Gh_A11G1113	1.28457	11.4457	3.15545	2.69504e-05	K10760|1|0.0|524|tcc:TCM_004434|adenylate isopentenyltransferase (cytokinin synthase) (A)	-	GO:0052622//ATP dimethylallyltransferase activity;GO:0009824//AMP dimethylallyltransferase activity;GO:0052623//ADP dimethylallyltransferase activity	GO:0007131//reciprocal meiotic recombination;GO:0008033//tRNA processing	gi|763774955|gb|KJB42078.1|/1.0e-182/1
Gh_D13G1583	0.514361	4.58302	3.15545	1.56952e-05	K01595|1|0.0|1863|tcc:TCM_031773|phosphoenolpyruvate carboxylase [EC:4.1.1.31] (A)	GO:0005829//cytosol;GO:0009506//plasmodesma;GO:0009507//chloroplast;GO:0005886//plasma membrane;GO:0048046//apoplast	GO:0008964//phosphoenolpyruvate carboxylase activity;GO:0032440//2-alkenal reductase [NAD(P)] activity	GO:0015977//carbon fixation;GO:0006099//tricarboxylic acid cycle;GO:0019375//galactolipid biosynthetic process;GO:0015979//photosynthesis;GO:0016036//cellular response to phosphate starvation	gi|380691802|emb|CCA60995.1|/0.0e+00/phosphoenolpyruvate carboxylase, partial [Megathyrsus maximus]
Gh_A05G4004	0.41781	3.72274	3.15545	7.77374e-05	K08900|1|0.0|865|tcc:TCM_039248|mitochondrial chaperone BCS1 (A)	GO:0005739//mitochondrion	GO:0016787//hydrolase activity;GO:0005524//ATP binding	GO:0008152//metabolic process;GO:0034551//mitochondrial respiratory chain complex III assembly	gi|763786794|gb|KJB53790.1|/0.0e+00/1
Gh_A06G1964	0.429375	3.82579	3.15545	7.77374e-05	K08150|1|0.0|1072|tcc:TCM_030370|MFS transporter, SP family, solute carrier family 2 (myo-inositol transporter), member 13 (A)	GO:0016021//integral component of membrane	GO:0005366//myo-inositol:proton symporter activity;GO:0016740//transferase activity	GO:0015798//myo-inositol transport;GO:0055085//transmembrane transport;GO:0008643//carbohydrate transport;GO:0015992//proton transport;GO:0008152//metabolic process	gi|763800398|gb|KJB67353.1|/0.0e+00/1
Gh_A09G2414	0.514627	4.58539	3.15545	4.51356e-05	-	-	GO:0030246//carbohydrate binding;GO:0005524//ATP binding;GO:0004674//protein serine/threonine kinase activity	GO:0006468//protein phosphorylation	gi|763769744|gb|KJB36959.1|/0.0e+00/1
Gh_A05G1147	1.06515	9.49058	3.15545	7.77374e-05	K09512|1|2e-91|275|vvi:100251506|DnaJ homolog subfamily B member 6 (A)	-	-	-	gi|763789985|gb|KJB56981.1|/2.6e-128/1
Gh_D10G1431	11.8472	105.358	3.15268	9.54792e-15	K00660|1|0.0|775|tcc:TCM_020384|chalcone synthase [EC:2.3.1.74] (A)	-	GO:0016210//naringenin-chalcone synthase activity	GO:0009813//flavonoid biosynthetic process	gi|258489604|gb|ACV72638.1|/4.7e-223/chalcone synthase 1 [Gossypium hirsutum]
Gh_A11G0353	6.45911	57.3056	3.14927	6.04932e-11	-	-	GO:0005488//binding	-	gi|728824206|gb|KHG05669.1|/1.5e-194/1
Gh_A12G2230	3.77837	33.4688	3.14698	5.47354e-09	-	-	GO:0008289//lipid binding	GO:0050896//response to stimulus	gi|763785429|gb|KJB52500.1|/2.7e-240/1
Gh_A08G2217	3.69314	32.3579	3.1312	2.88114e-09	K13076|1|0.0|795|tcc:TCM_037294|delta8-fatty-acid desaturase [EC:1.14.19.4] (A)	GO:0016021//integral component of membrane	GO:0016491//oxidoreductase activity	GO:0055114//oxidation-reduction process;GO:0006629//lipid metabolic process	gi|763759924|gb|KJB27255.1|/7.1e-277/1
Gh_D12G2370	1.12095	9.76588	3.12302	2.69526e-05	K13066|1|0.0|543|tcc:TCM_015596|caffeic acid 3-O-methyltransferase [EC:2.1.1.68] (A)	GO:0005737//cytoplasm	GO:0008171//O-methyltransferase activity	GO:0009699//phenylpropanoid biosynthetic process	gi|763785343|gb|KJB52414.1|/7.7e-217/1
Gh_D05G1190	3.25694	28.3749	3.12302	2.69526e-05	-	-	-	-	gi|763786602|gb|KJB53598.1|/1.1e-67/1
Gh_D05G0166	3.79479	33.0606	3.12302	2.69526e-05	-	-	-	-	gi|763787060|gb|KJB54056.1|/4.4e-58/1
Gh_D07G0348	6.36356	55.2463	3.11797	6.04932e-11	-	-	GO:0016855//racemase and epimerase activity, acting on amino acids and derivatives	GO:0006807//nitrogen compound metabolic process	gi|763740220|gb|KJB07719.1|/1.4e-190/1
Gh_Sca053338G01	6.42168	55.7221	3.11723	1.96384e-08	-	-	GO:0020037//heme binding;GO:0016705//oxidoreductase activity, acting on paired donors, with incorporation or reduction of molecular oxygen;GO:0004497//monooxygenase activity;GO:0005506//iron ion binding	GO:0055114//oxidation-reduction process	gi|763796810|gb|KJB63765.1|/1.4e-122/1
Gh_A06G0496	2.60555	22.5709	3.1148	4.52328e-05	-	-	-	-	gi|763797862|gb|KJB64817.1|/3.1e-65/1
Gh_A09G0448	3.30905	28.6651	3.1148	4.52328e-05	-	-	-	-	gi|763804638|gb|KJB71576.1|/5.3e-29/1
Gh_A05G0092	10.9675	94.3093	3.10417	3.30846e-13	-	-	-	GO:0019375//galactolipid biosynthetic process;GO:0045892//negative regulation of transcription, DNA-templated;GO:0080040//positive regulation of cellular response to phosphate starvation;GO:0006817//phosphate ion transport	gi|763787042|gb|KJB54038.1|/6.6e-146/1
Gh_D05G0336	0.49438	4.24184	3.101	8.19794e-05	-	-	GO:0020037//heme binding;GO:0016705//oxidoreductase activity, acting on paired donors, with incorporation or reduction of molecular oxygen;GO:0004497//monooxygenase activity;GO:0005506//iron ion binding	GO:0055114//oxidation-reduction process	gi|763787461|gb|KJB54457.1|/1.2e-208/1
Gh_A08G0995	0.352527	3.02472	3.101	8.19794e-05	-	-	-	-	gi|763756979|gb|KJB24310.1|/0.0e+00/1
Gh_D07G0559	70.4453	603.36	3.09844	5.0604e-13	-	-	GO:0020037//heme binding;GO:0016705//oxidoreductase activity, acting on paired donors, with incorporation or reduction of molecular oxygen;GO:0004497//monooxygenase activity;GO:0005506//iron ion binding	GO:0055114//oxidation-reduction process	gi|763740575|gb|KJB08074.1|/3.0e-286/1
Gh_D08G2475	1.49056	12.7277	3.09405	5.03296e-06	-	GO:0009506//plasmodesma;GO:0009535//chloroplast thylakoid membrane;GO:0048046//apoplast	-	-	gi|383932354|gb|AFH57274.1|/3.1e-273/proline-rich protein [Gossypium hirsutum]
Gh_A04G0869	3.5418	30.0551	3.08506	1.30678e-07	-	-	-	GO:0044238;GO:1901360//organic cyclic compound metabolic process;GO:0006807//nitrogen compound metabolic process;GO:0006725//cellular aromatic compound metabolic process	gi|763810306|gb|KJB77208.1|/2.6e-149/1
Gh_A11G0903	13.8211	116.405	3.07421	0	-	-	-	-	gi|763774475|gb|KJB41598.1|/1.7e-235/1
Gh_D01G1743	7.58957	63.8671	3.07298	1.5352e-06	-	-	-	-	gi|763748613|gb|KJB16052.1|/2.2e-57/1
Gh_D06G1972	1.34296	11.1682	3.05591	2.6964e-05	-	GO:0005622//intracellular	GO:0005524//ATP binding;GO:0004709//MAP kinase kinase kinase activity	GO:0000186//activation of MAPKK activity	gi|763801076|gb|KJB68031.1|/8.4e-176/1
Gh_D01G0438	2.33855	19.3898	3.05161	5.03296e-06	-	-	-	-	gi|763745843|gb|KJB13282.1|/1.4e-103/1
Gh_A13G1197	10.5359	87.3087	3.05081	3.18896e-11	-	GO:0009507//chloroplast	-	-	gi|763814979|gb|KJB81831.1|/3.0e-114/1
Gh_A08G0870	1.94324	16.0777	3.04853	1.30678e-07	-	GO:0016021//integral component of membrane;GO:0005623//cell	GO:0008308//voltage-gated anion channel activity	GO:0006598//polyamine catabolic process;GO:0015706//nitrate transport;GO:0009698//phenylpropanoid metabolic process;GO:1903959;GO:0042398//cellular modified amino acid biosynthetic process;GO:0006873//cellular ion homeostasis;GO:0010167//response to nitrate	gi|728833018|gb|KHG12461.1|/7.6e-268/1
Gh_A07G2272	2.01772	16.6464	3.04441	1.56958e-05	-	-	GO:0016787//hydrolase activity	GO:0008152//metabolic process	gi|763738888|gb|KJB06387.1|/3.4e-147/1
Gh_A07G2025	3.8981	31.8739	3.03153	3.18896e-11	-	GO:0009569//chloroplast starch grain;GO:0009570//chloroplast stroma	GO:0008138//protein tyrosine/serine/threonine phosphatase activity;GO:0019203//carbohydrate phosphatase activity	GO:0006470//protein dephosphorylation;GO:0005983//starch catabolic process;GO:0000023//maltose metabolic process;GO:0019252//starch biosynthetic process;GO:0043085//positive regulation of catalytic activity	gi|763744006|gb|KJB11505.1|/0.0e+00/1
Gh_A09G1400	59.5401	486.584	3.03076	3.19078e-13	K11294|1|8e-137|393|tcc:TCM_022172|nucleolin (A)	GO:0009526//plastid envelope;GO:0009534//chloroplast thylakoid	GO:0003723//RNA binding	GO:0098542;GO:0045087//innate immune response;GO:1901360//organic cyclic compound metabolic process;GO:0006725//cellular aromatic compound metabolic process	gi|728823068|gb|KHG05127.1|/2.0e-162/1
Gh_D09G0896	0.710097	5.7998	3.02991	4.5717e-05	-	GO:0016021//integral component of membrane	GO:0015185//gamma-aminobutyric acid transmembrane transporter activity	GO:0015812//gamma-aminobutyric acid transport	gi|763768089|gb|KJB35304.1|/2.0e-270/1
Gh_D09G2191	2.96333	24.2033	3.02991	4.5311e-07	K06269|1|0.0|613|tcc:TCM_020880|serine/threonine-protein phosphatase PP1 catalytic subunit [EC:3.1.3.16] (A)	-	GO:0004721//phosphoprotein phosphatase activity	GO:0016311//dephosphorylation	gi|763771124|gb|KJB38339.1|/8.6e-197/1
Gh_D13G0854	1.84749	15.0388	3.02505	2.79346e-06	-	GO:0005886//plasma membrane;GO:0016021//integral component of membrane	GO:0015505//uracil:cation symporter activity	GO:1903791	gi|763813523|gb|KJB80375.1|/1.3e-231/1
Gh_A12G2342	8.57903	69.7669	3.02366	1.30678e-07	-	-	-	-	gi|728843501|gb|KHG22944.1|/2.9e-72/1
Gh_A05G0801	4.04159	32.7601	3.01894	1.51301e-12	-	-	-	GO:0006355//regulation of transcription, DNA-templated	gi|763788856|gb|KJB55852.1|/0.0e+00/1
Gh_A07G1988	1.0071	8.1188	3.01106	8.95732e-06	K05658|1|0.0|1084|tcc:TCM_018162|ATP-binding cassette, subfamily B (MDR/TAP), member 1 [EC:3.6.3.44] (A)	GO:0016021//integral component of membrane;GO:0005886//plasma membrane	GO:0008559//xenobiotic-transporting ATPase activity;GO:0005524//ATP binding	GO:0010048//vernalization response;GO:0042908//xenobiotic transport;GO:0048440//carpel development;GO:0006855//drug transmembrane transport;GO:0043481//anthocyanin accumulation in tissues in response to UV light;GO:0008152//metabolic process	gi|763743929|gb|KJB11428.1|/0.0e+00/1
Gh_A11G3242	3.93935	31.7201	3.00937	6.97152e-08	K06892|5|2e-114|340|pper:PRUPE_ppa021358mg|(A)	-	GO:0005506//iron ion binding;GO:0016706//oxidoreductase activity, acting on paired donors, with incorporation or reduction of molecular oxygen, 2-oxoglutarate as one donor, and incorporation of one atom each of oxygen into both donors	GO:0055114//oxidation-reduction process	gi|728838150|gb|KHG17593.1|/3.9e-182/1
Gh_A02G0301	2.59059	20.8598	3.00937	6.97152e-08	K12356|1|0.0|733|tcc:TCM_000449|coniferyl-alcohol glucosyltransferase [EC:2.4.1.111] (A)	-	GO:0016758//transferase activity, transferring hexosyl groups	GO:0008152//metabolic process	gi|763761082|gb|KJB28336.1|/2.2e-267/1
Gh_A02G0258	3.66046	29.3536	3.00344	1.5352e-06	K00799|1|1e-129|371|tcc:TCM_020452|glutathione S-transferase [EC:2.5.1.18] (A)	-	GO:0016740//transferase activity;GO:0016829//lyase activity	GO:0008152//metabolic process	gi|728841521|gb|KHG20964.1|/1.8e-133/1
Gh_A03G1469	3.4114	27.3001	3.00047	4.5311e-07	-	GO:0005634//nucleus	GO:0003700//sequence-specific DNA binding transcription factor activity;GO:0003677//DNA binding	GO:0006355//regulation of transcription, DNA-templated	gi|728847028|gb|KHG26471.1|/3.6e-170/1
Gh_A02G1622	0.981243	7.84628	2.99933	2.43928e-07	-	GO:0016021//integral component of membrane	GO:0004672//protein kinase activity;GO:0032440//2-alkenal reductase [NAD(P)] activity;GO:0005524//ATP binding	GO:0010103//stomatal complex morphogenesis;GO:0000226//microtubule cytoskeleton organization;GO:0000911//cytokinesis by cell plate formation;GO:0051567//histone H3-K9 methylation;GO:0010075//regulation of meristem growth;GO:0008283//cell proliferation;GO:0009855//determination of bilateral symmetry;GO:0006306//DNA methylation;GO:0030244//cellulose biosynthetic process;GO:0006468//protein phosphor…	gi|763750290|gb|KJB17678.1|/0.0e+00/1
Gh_A06G0066	16.6863	132.855	2.99312	0	K13082|1|0.0|630|tcc:TCM_034078|bifunctional dihydroflavonol 4-reductase/flavanone 4-reductase [EC:1.1.1.219 1.1.1.234] (A)	GO:0042406//extrinsic component of endoplasmic reticulum membrane	GO:0045552//dihydrokaempferol 4-reductase activity;GO:0047890;GO:0050662//coenzyme binding;GO:0000166//nucleotide binding	GO:0009813//flavonoid biosynthetic process;GO:0009744//response to sucrose;GO:0010224//response to UV-B;GO:0055114//oxidation-reduction process	gi|763796670|gb|KJB63625.1|/2.1e-204/1
Gh_D11G1446	13.4767	106.942	2.98829	0	-	-	-	GO:0044699	gi|763775432|gb|KJB42555.1|/3.0e-233/1
Gh_D01G1493	1.64357	13.0173	2.98552	0.000103132	-	-	GO:0003700//sequence-specific DNA binding transcription factor activity;GO:0043565//sequence-specific DNA binding	GO:0006355//regulation of transcription, DNA-templated	gi|763748063|gb|KJB15502.1|/3.6e-85/1
Gh_A01G2040	0.330025	2.61384	2.98552	0.000103132	-	-	-	GO:0016556//mRNA modification	gi|763744977|gb|KJB12416.1|/0.0e+00/1
Gh_A09G0450	0.599466	4.74784	2.98552	0.000103132	K05573|1|4e-56|199|cit:4271162|NAD(P)H-quinone oxidoreductase subunit 2 [EC:1.6.5.3] (A)	GO:0009536//plastid	GO:0016491//oxidoreductase activity	GO:0055114//oxidation-reduction process	gi|372290971|ref|YP_005087736.1|/2.7e-49/NADH dehydrogenase subunit 2 (chloroplast) [Gossypium raimondii]|gi|372290983|ref|YP_005087751.1| NADH dehydrogenase subunit 2 (chloroplast) [Gossypium raimondii]|gi|386800879|ref|YP_006303534.1| NADH dehydrogenase subunit 2 (chloroplast) [Gossypium gossypioides]|gi|386800893|ref|YP_006303549.1| NADH dehydrogenase subunit 2 (chloroplast) [Gossypium gossypi…
Gh_D04G1979	10.1991	80.7783	2.98552	2.79346e-06	-	-	-	-	gi|763785467|gb|KJB52538.1|/3.5e-30/1
Gh_A13G0122	4.66064	36.9128	2.98552	4.62698e-05	-	-	-	-	gi|763811898|gb|KJB78750.1|/2.1e-32/1
Gh_A01G0581	20.7971	164.487	2.98352	0	K03146|1|0.0|652|tcc:TCM_031067|thiamine thiazole synthase (A)	GO:0009941//chloroplast envelope;GO:0010319//stromule;GO:0009579//thylakoid	GO:0008270//zinc ion binding;GO:0042803//protein homodimerization activity	GO:0010155//regulation of proton transport;GO:0043085//positive regulation of catalytic activity;GO:0019252//starch biosynthetic process;GO:0000023//maltose metabolic process;GO:0006974//cellular response to DNA damage stimulus;GO:0042742//defense response to bacterium;GO:0046777//protein autophosphorylation;GO:0018131//oxazole or thiazole biosynthetic process;GO:0009637//response to blue light;G…	gi|728826538|gb|KHG06769.1|/6.1e-204/1
Gh_D06G0151	2.76239	21.7345	2.976	5.47354e-09	-	GO:0005886//plasma membrane	-	-	gi|763796888|gb|KJB63843.1|/0.0e+00/1
Gh_A03G1534	4.68262	36.4246	2.95953	1.51436e-09	-	-	GO:0008233//peptidase activity	-	gi|763764817|gb|KJB32071.1|/1.6e-202/1
Gh_A13G0197	9.4337	73.2791	2.95751	6.04932e-11	K01859|1|5e-128|370|tcc:TCM_042994|chalcone isomerase [EC:5.5.1.6] (A)	-	GO:0045430//chalcone isomerase activity	GO:0009813//flavonoid biosynthetic process	gi|728838590|gb|KHG18033.1|/1.7e-125/1
Gh_D10G2013	6.55567	50.6854	2.95076	1.51436e-09	-	GO:0016021//integral component of membrane;GO:0005737//cytoplasm	GO:0016627//oxidoreductase activity, acting on the CH-CH group of donors	GO:0055114//oxidation-reduction process;GO:0006629//lipid metabolic process	gi|763806374|gb|KJB73312.1|/3.9e-148/1
Gh_A02G1678	17.6697	136.368	2.94815	7.86038e-14	-	-	-	-	gi|728837853|gb|KHG17296.1|/1.0e-116/1
Gh_D12G1623	15.6895	120.497	2.94113	8.74634e-13	-	-	-	-	gi|763783534|gb|KJB50605.1|/3.3e-92/1
Gh_A02G0679	4.57473	35.1001	2.93972	4.5311e-07	-	-	-	-	gi|763761792|gb|KJB29046.1|/2.8e-123/1
Gh_A08G1621	0.599466	4.59947	2.93972	4.7251e-05	-	-	GO:0004386//helicase activity;GO:0003676//nucleic acid binding;GO:0005524//ATP binding	GO:0010497//plasmodesmata-mediated intercellular transport;GO:0008152//metabolic process;GO:0009663//plasmodesma organization	gi|763758451|gb|KJB25782.1|/2.6e-306/1
Gh_A05G1074	0.869496	6.64056	2.93305	8.95758e-06	K17471|1|0.0|1185|tcc:TCM_028682|sulfate transporter 3 (A)	GO:0009506//plasmodesma;GO:0016021//integral component of membrane	GO:0008271//secondary active sulfate transmembrane transporter activity	GO:1902358//sulfate transmembrane transport	gi|763789722|gb|KJB56718.1|/0.0e+00/1
Gh_D11G3300	241.815	1845.91	2.93235	2.46026e-13	-	-	-	-	gi|763779464|gb|KJB46587.1|/1.3e-42/1
Gh_D10G0335	0.283309	2.15035	2.92412	0.000127218	-	-	-	GO:0010588//cotyledon vascular tissue pattern formation;GO:0010087//phloem or xylem histogenesis;GO:0010305//leaf vascular tissue pattern formation	gi|763802760|gb|KJB69698.1|/0.0e+00/1
Gh_D04G1168	0.770742	5.85002	2.92412	0.000127218	-	-	-	-	gi|763809823|gb|KJB76725.1|/2.2e-195/1
Gh_D04G0931	5.21872	39.6106	2.92412	3.18896e-11	K02256|1|2e-34|135|csv:101224671|cytochrome c oxidase subunit 1 [EC:1.9.3.1] (A);K02262|2|5e-33|132|rcu:RCOM_Mp29|cytochrome c oxidase subunit 3 (A)	GO:0016021//integral component of membrane;GO:0005743//mitochondrial inner membrane;GO:0070469//respiratory chain	GO:0004129//cytochrome-c oxidase activity;GO:0020037//heme binding;GO:0005506//iron ion binding	GO:1902600//hydrogen ion transmembrane transport;GO:0019646//aerobic electron transport chain;GO:0006119//oxidative phosphorylation	gi|763742258|gb|KJB09757.1|/1.8e-31/1
Gh_D04G1467	0.420642	3.19272	2.92412	0.000127218	-	GO:0009506//plasmodesma;GO:0005618//cell wall	GO:0016491//oxidoreductase activity	GO:0008152//metabolic process	gi|763810524|gb|KJB77426.1|/0.0e+00/1
Gh_A12G1734	0.485673	3.68631	2.92412	0.000127218	-	-	-	-	gi|763784164|gb|KJB51235.1|/1.1e-296/1
Gh_D11G3059	11.1655	84.4125	2.91841	7.95164e-10	-	-	-	GO:0009607//response to biotic stimulus;GO:0006952//defense response	gi|763778991|gb|KJB46114.1|/1.1e-88/1
Gh_D02G0715	49.2298	370.561	2.91211	5.24248e-13	-	-	-	-	gi|763761767|gb|KJB29021.1|/8.7e-163/1
Gh_A08G0957	31.5987	236.571	2.90433	0	K13679|1|0.0|1068|tcc:TCM_015612|granule-bound starch synthase [EC:2.4.1.242] (A)	GO:0009501//amyloplast;GO:0009507//chloroplast	GO:0009011//starch synthase activity;GO:0004373//glycogen (starch) synthase activity;GO:0033840	GO:0001666//response to hypoxia;GO:0010264//myo-inositol hexakisphosphate biosynthetic process;GO:0019375//galactolipid biosynthetic process;GO:0019252//starch biosynthetic process	gi|763756785|gb|KJB24116.1|/0.0e+00/1
Gh_A04G0242	19.493	145.914	2.90409	1.38556e-13	-	-	-	GO:0050896//response to stimulus	gi|763795653|gb|KJB62649.1|/6.2e-85/1
Gh_D05G2407	6.53103	48.8528	2.90306	2.79346e-06	K08738|1|1e-76|228|csv:101205756|cytochrome c (A)	GO:0005758//mitochondrial intermembrane space;GO:0070469//respiratory chain	GO:0046872//metal ion binding;GO:0009055//electron carrier activity;GO:0020037//heme binding	GO:0055114//oxidation-reduction process	gi|763792673|gb|KJB59669.1|/3.5e-62/1
Gh_A05G2712	1.2487	9.27172	2.89241	4.89864e-05	-	-	GO:0008047//enzyme activator activity;GO:0051539//4 iron, 4 sulfur cluster binding;GO:0008987//quinolinate synthetase A activity;GO:0042803//protein homodimerization activity	GO:0019805//quinolinate biosynthetic process;GO:0051176//positive regulation of sulfur metabolic process;GO:0009435//NAD biosynthetic process;GO:0016226//iron-sulfur cluster assembly;GO:0051347//positive regulation of transferase activity;GO:0009060//aerobic respiration	gi|763794016|gb|KJB61012.1|/1.1e-122/1
Gh_D05G3072	1.30278	9.67325	2.89241	4.89864e-05	-	-	-	-	gi|763794134|gb|KJB61130.1|/7.7e-147/1
Gh_D04G1590	2.78853	20.7051	2.89241	1.57078e-05	-	-	-	-	gi|763810770|gb|KJB77672.1|/9.8e-109/1
Gh_A13G0563	1.30022	9.65425	2.89241	5.033e-06	K13412|1|0.0|909|tcc:TCM_007580|calcium-dependent protein kinase [EC:2.7.11.1] (A)	GO:0016020//membrane	GO:0004683//calmodulin-dependent protein kinase activity;GO:0005509//calcium ion binding;GO:0005524//ATP binding	GO:0006468//protein phosphorylation	gi|728839853|gb|KHG19296.1|/1.1e-298/1
Gh_D07G1830	19.2553	142.619	2.88884	3.18896e-11	-	-	-	-	gi|763743087|gb|KJB10586.1|/5.2e-61/1
Gh_A05G0083	1.63081	12.0355	2.88364	8.36868e-07	-	-	-	-	gi|728835273|gb|KHG14716.1|/1.3e-140/1
Gh_D07G0440	5.81994	42.8021	2.87861	1.30678e-07	-	GO:0005634//nucleus	GO:0003700//sequence-specific DNA binding transcription factor activity;GO:0003677//DNA binding	GO:0006355//regulation of transcription, DNA-templated	gi|37730469|gb|AAO59439.1|/6.0e-115/ethylene-responsive element binding factor [Gossypium hirsutum]
Gh_A08G2242	1.41655	10.3778	2.87305	1.5352e-06	K14638|1|0.0|929|tcc:TCM_037174|solute carrier family 15 (peptide/histidine transporter), member 3/4 (A)	GO:0016020//membrane	GO:0005215//transporter activity	GO:0006810//transport	gi|763759976|gb|KJB27307.1|/0.0e+00/1
Gh_A07G0292	3.67129	26.6539	2.85999	6.97152e-08	-	GO:0009507//chloroplast	GO:0036361//racemase activity, acting on amino acids and derivatives	GO:0006520//cellular amino acid metabolic process	gi|728838302|gb|KHG17745.1|/8.2e-191/1
Gh_D07G1900	8.81109	63.9694	2.85999	1.03794e-08	K18045|1|8e-69|213|tcc:TCM_002183|tyrosine-protein phosphatase SIW14 [EC:3.1.3.48] (A)	-	GO:0004725//protein tyrosine phosphatase activity	GO:0035335//peptidyl-tyrosine dephosphorylation;GO:0043407//negative regulation of MAP kinase activity;GO:1900424//regulation of defense response to bacterium	gi|763743199|gb|KJB10698.1|/2.7e-81/1
Gh_A09G2421	2.30864	16.761	2.85999	1.57174e-05	K14496|1|2e-125|360|tcc:TCM_021605|abscisic acid receptor PYR/PYL family (A)	-	-	-	gi|763769753|gb|KJB36968.1|/9.5e-122/1
Gh_D10G2442	2.23585	16.2325	2.85999	1.57174e-05	K01802|1|2e-140|397|tcc:TCM_042504|peptidylprolyl isomerase [EC:5.2.1.8] (A)	GO:0005768//endosome;GO:0005802//trans-Golgi network;GO:0005886//plasma membrane	GO:0003755//peptidyl-prolyl cis-trans isomerase activity	GO:0000413//protein peptidyl-prolyl isomerization;GO:0006457//protein folding	gi|763807357|gb|KJB74295.1|/2.9e-125/1
Gh_A08G1821	1.55598	11.2966	2.85999	1.57174e-05	K05953|1|0.0|569|tcc:TCM_026765|nicotianamine synthase [EC:2.5.1.43] (A)	-	GO:0030410//nicotianamine synthase activity	GO:0030418//nicotianamine biosynthetic process	gi|763758978|gb|KJB26309.1|/2.0e-183/1
Gh_D11G2659	7.43607	53.6032	2.84971	1.51301e-12	-	-	GO:0030246//carbohydrate binding;GO:0003824//catalytic activity	GO:0005975//carbohydrate metabolic process	gi|763777960|gb|KJB45083.1|/4.6e-204/1
Gh_A12G1342	1.76697	12.7224	2.84802	8.36868e-07	-	-	GO:0016709//oxidoreductase activity, acting on paired donors, with incorporation or reduction of molecular oxygen, NAD(P)H as one donor, and incorporation of one atom of oxygen;GO:0020037//heme binding;GO:0005506//iron ion binding	GO:0055114//oxidation-reduction process	gi|728838117|gb|KHG17560.1|/3.0e-305/1
Gh_D10G0370	1.35617	9.73404	2.8435	3.70586e-08	-	GO:0009501//amyloplast;GO:0009507//chloroplast	GO:0004373//glycogen (starch) synthase activity	GO:0001666//response to hypoxia;GO:0019375//galactolipid biosynthetic process;GO:0019252//starch biosynthetic process;GO:0009664//plant-type cell wall organization;GO:0000272//polysaccharide catabolic process	gi|356512165|ref|XP_003524791.1|/0.0e+00/PREDICTED: probable starch synthase 4, chloroplastic/amyloplastic-like [Glycine max]
Gh_D05G2223	0.873101	6.26677	2.8435	5.20452e-05	-	GO:0016021//integral component of membrane	GO:0022857//transmembrane transporter activity	GO:0055085//transmembrane transport	gi|763792209|gb|KJB59205.1|/1.3e-214/1
Gh_D01G0255	0.397723	2.8547	2.8435	5.20452e-05	-	-	GO:0004672//protein kinase activity;GO:0000166//nucleotide binding	GO:0016310//phosphorylation	gi|763745316|gb|KJB12755.1|/0.0e+00/1
Gh_D01G0913	3.97723	28.3501	2.83352	1.5352e-06	-	-	-	-	gi|763746905|gb|KJB14344.1|/1.8e-116/1
Gh_A10G1516	1.0702	7.62848	2.83352	1.5352e-06	-	GO:0009505//plant-type cell wall;GO:0048046//apoplast	GO:0046556//alpha-L-arabinofuranosidase activity;GO:0008422//beta-glucosidase activity	GO:0005975//carbohydrate metabolic process;GO:0010214//seed coat development	gi|763771320|gb|KJB38535.1|/0.0e+00/1
Gh_D11G1049	10.8494	77.2969	2.8328	7.9936e-15	-	-	-	-	gi|763774474|gb|KJB41597.1|/1.7e-246/1
Gh_A07G0826	81.0936	577.073	2.8311	2.5402e-13	-	-	-	-	gi|728827615|gb|KHG07269.1|/1.6e-83/1
Gh_Sca006253G01	2.54543	18.06	2.82682	4.5311e-07	K00660|1|0.0|781|tcc:TCM_020384|chalcone synthase [EC:2.3.1.74] (A)	-	-	-	gi|347466188|gb|AEO96989.1|/1.9e-226/chalcone synthase [Gossypium hirsutum]
Gh_A06G1847	2.5718	18.2472	2.82682	1.57344e-05	-	-	GO:0003700//sequence-specific DNA binding transcription factor activity;GO:0043565//sequence-specific DNA binding	GO:0006355//regulation of transcription, DNA-templated	gi|763796639|gb|KJB63594.1|/1.4e-103/1
Gh_D09G1404	64.2824	455.419	2.8247	2.55352e-13	K11294|1|5e-135|389|tcc:TCM_022172|nucleolin (A)	GO:0044424	GO:1901363;GO:0097159//organic cyclic compound binding	-	gi|763769372|gb|KJB36587.1|/3.5e-115/1
Gh_D06G1593	209.249	1473.75	2.81619	0	K03146|1|0.0|652|tcc:TCM_030166|thiamine thiazole synthase (A)	GO:0009507//chloroplast	GO:0046872//metal ion binding	GO:0009228//thiamine biosynthetic process;GO:0006950//response to stress	gi|763800172|gb|KJB67127.1|/1.2e-200/1
Gh_D13G1493	20.6816	145.643	2.81602	4.35208e-14	-	GO:0009570//chloroplast stroma	-	-	gi|763814979|gb|KJB81831.1|/5.2e-114/1
Gh_D11G0427	17.3763	121.915	2.81069	7.57172e-14	-	-	-	GO:0006351//transcription, DNA-templated	gi|763772959|gb|KJB40082.1|/1.7e-123/1
Gh_A11G1692	6.34404	44.4673	2.80927	1.14982e-10	-	-	-	-	gi|763776354|gb|KJB43477.1|/9.7e-107/1
Gh_D02G0056	4.33974	30.3434	2.8057	3.70586e-08	-	-	-	-	gi|763760443|gb|KJB27697.1|/2.8e-174/1
Gh_A11G0734	2.85263	19.8974	2.80221	7.95164e-10	-	-	-	-	gi|763773983|gb|KJB41106.1|/0.0e+00/1
Gh_A11G1322	3.23511	22.4196	2.79288	8.96252e-06	-	-	-	-	gi|763775482|gb|KJB42605.1|/2.9e-93/1
Gh_A08G1428	2.19627	15.2204	2.79288	2.7935e-06	-	GO:0005634//nucleus	GO:0003677//DNA binding	GO:0006355//regulation of transcription, DNA-templated	gi|728834006|gb|KHG13449.1|/2.8e-208/1
Gh_D08G1721	0.976122	6.76462	2.79288	5.74164e-05	-	GO:0005634//nucleus	GO:0003677//DNA binding	GO:0006355//regulation of transcription, DNA-templated	gi|763758011|gb|KJB25342.1|/2.7e-204/1
Gh_A02G1466	2.99914	20.5369	2.7756	4.5311e-07	K00430|1|0.0|562|tcc:TCM_000762|peroxidase [EC:1.11.1.7] (A)	GO:0005576//extracellular region	GO:0020037//heme binding;GO:0046872//metal ion binding;GO:0004601//peroxidase activity	GO:0055114//oxidation-reduction process;GO:0006979//response to oxidative stress	gi|728842327|gb|KHG21770.1|/6.2e-189/1
Gh_D01G0911	3.4844	23.5908	2.75924	2.67652e-12	K01322|1|0.0|1336|tcc:TCM_046888|prolyl oligopeptidase [EC:3.4.21.26] (A)	-	GO:0070008//serine-type exopeptidase activity;GO:0004252//serine-type endopeptidase activity	GO:0006508//proteolysis	gi|371927103|gb|AEX58649.1|/0.0e+00/prolyl oligopeptidase [Coffea arabica]|gi|371927105|gb|AEX58650.1| prolyl oligopeptidase [Coffea arabica]
Gh_D09G2041	6.44621	43.6092	2.75811	1.58161e-05	-	-	-	-	gi|763768374|gb|KJB35589.1|/8.5e-38/1
Gh_A10G0080	7.02105	47.4477	2.75658	4.1726e-10	K10047|1|8e-175|491|tcc:TCM_030375|inositol-phosphate phosphatase / L-galactose 1-phosphate phosphatase [EC:3.1.3.25 3.1.3.93] (A)	-	-	-	gi|728849235|gb|KHG28678.1|/4.8e-155/1
Gh_D06G0102	2.35912	15.8818	2.75106	6.97152e-08	-	-	GO:0020037//heme binding;GO:0016705//oxidoreductase activity, acting on paired donors, with incorporation or reduction of molecular oxygen;GO:0004497//monooxygenase activity;GO:0005506//iron ion binding	GO:0055114//oxidation-reduction process	gi|763796808|gb|KJB63763.1|/8.5e-282/1
Gh_A03G1956	0.761285	5.1083	2.74633	2.79356e-06	-	-	-	-	gi|763753787|gb|KJB21175.1|/2.7e-221/1
Gh_D11G2953	20.1627	134.739	2.74041	0	-	-	-	-	gi|763778628|gb|KJB45751.1|/7.3e-141/1
Gh_A01G1637	0.405237	2.69371	2.73275	8.97336e-06	K10406|1|0.0|1498|tcc:TCM_024583|kinesin family member C2/C3 (A)	GO:0005874//microtubule;GO:0005871//kinesin complex	GO:0003777//microtubule motor activity;GO:0008017//microtubule binding;GO:0005524//ATP binding	GO:0000226//microtubule cytoskeleton organization;GO:0000911//cytokinesis by cell plate formation;GO:0051567//histone H3-K9 methylation;GO:0006342//chromatin silencing;GO:0007018//microtubule-based movement	gi|763748926|gb|KJB16365.1|/0.0e+00/1
Gh_D06G2272	5.35638	35.3526	2.72249	2.79362e-06	-	-	-	-	gi|763796566|gb|KJB63521.1|/4.5e-77/1
Gh_A13G1959	4.03543	26.4678	2.71344	5.0351e-06	-	-	-	-	gi|728809364|gb|KHF98967.1|/1.4e-86/1
Gh_A09G0433	5.80319	38.0164	2.7117	0	-	GO:0016021//integral component of membrane	GO:0005524//ATP binding;GO:0004714//transmembrane receptor protein tyrosine kinase activity	GO:0018108//peptidyl-tyrosine phosphorylation;GO:0010075//regulation of meristem growth	gi|763767194|gb|KJB34409.1|/0.0e+00/1
Gh_D04G0389	3.23928	21.2151	2.71135	2.43928e-07	-	-	-	-	gi|763808713|gb|KJB75615.1|/6.2e-189/1
Gh_D08G1493	1.88014	12.285	2.70799	2.9761e-05	-	-	-	-	gi|763757481|gb|KJB24812.1|/1.3e-125/1
Gh_A13G1244	1.80964	11.7732	2.70173	8.9853e-06	-	GO:0009507//chloroplast	GO:0003723//RNA binding	-	gi|728843255|gb|KHG22698.1|/6.4e-176/1
Gh_D03G0849	4.19931	27.1615	2.69334	4.8681e-12	K14638|1|0.0|984|tcc:TCM_013800|solute carrier family 15 (peptide/histidine transporter), member 3/4 (A)	-	-	-	gi|763751920|gb|KJB19308.1|/0.0e+00/1
Gh_D03G1026	112.213	725.344	2.69243	1.5854e-13	-	-	GO:0030599//pectinesterase activity;GO:0004857//enzyme inhibitor activity	GO:0043086//negative regulation of catalytic activity	gi|763752299|gb|KJB19687.1|/6.5e-108/1
Gh_D08G0767	20.2761	130.88	2.69039	1.14982e-10	K03676|1|4e-60|185|tcc:TCM_004551|glutaredoxin 3 (A)	GO:0005623//cell	GO:0009055//electron carrier activity;GO:0015035//protein disulfide oxidoreductase activity	GO:0045454//cell redox homeostasis;GO:0048653//anther development;GO:0055114//oxidation-reduction process	gi|763755870|gb|KJB23201.1|/8.3e-53/1
Gh_D05G0622	2.12119	13.65	2.68596	8.3165e-05	-	-	GO:0051082//unfolded protein binding;GO:0031072//heat shock protein binding	-	gi|728845581|gb|KHG25024.1|/2.1e-87/1
Gh_Sca030448G01	5.01372	32.2637	2.68596	8.3165e-05	-	GO:0016021//integral component of membrane	GO:0022857//transmembrane transporter activity	GO:0055085//transmembrane transport	gi|763808926|gb|KJB75828.1|/9.2e-31/1
Gh_A13G0851	3.9498	25.4173	2.68596	1.03794e-08	K10046|1|0.0|766|tcc:TCM_026351|GDP-D-mannose 3', 5'-epimerase [EC:5.1.3.18 5.1.3.-] (A)	GO:0005829//cytosol	GO:0051287//NAD binding;GO:0047918//GDP-mannose 3,5-epimerase activity	GO:0008152//metabolic process	gi|728838827|gb|KHG18270.1|/1.6e-225/1
Gh_A11G0367	7.55673	48.4314	2.68011	5.47354e-09	-	-	-	GO:0006351//transcription, DNA-templated	gi|763772959|gb|KJB40082.1|/3.4e-111/1
Gh_A05G0184	1.64466	10.5021	2.67482	2.88114e-09	-	GO:0016021//integral component of membrane	GO:0005524//ATP binding;GO:0004674//protein serine/threonine kinase activity	GO:0006468//protein phosphorylation	gi|763787278|gb|KJB54274.1|/0.0e+00/1
Gh_D07G0448	25.9997	165.75	2.67245	0	-	-	-	-	gi|763740403|gb|KJB07902.1|/1.3e-93/1
Gh_D05G3622	0.615392	3.91659	2.67002	9.006e-06	-	-	GO:0005488//binding	-	gi|763795999|gb|KJB62995.1|/0.0e+00/1
Gh_D12G1291	7.65024	48.524	2.66512	2.17604e-14	K14509|1|0.0|1220|tcc:TCM_004726|ethylene receptor [EC:2.7.13.-] (A)	GO:0005789//endoplasmic reticulum membrane	GO:0051740//ethylene binding;GO:0000155//phosphorelay sensor kinase activity	GO:0018106//peptidyl-histidine phosphorylation;GO:0023014//signal transduction by phosphorylation;GO:0010105//negative regulation of ethylene-activated signaling pathway	gi|763774773|gb|KJB41896.1|/0.0e+00/1
Gh_A07G0244	3.20645	20.3163	2.66359	3.1851e-05	-	-	-	-	gi|763738951|gb|KJB06450.1|/1.1e-65/1
Gh_D05G0504	1.41655	8.97537	2.66359	3.1851e-05	-	GO:0016021//integral component of membrane;GO:0009706//chloroplast inner membrane	GO:0004252//serine-type endopeptidase activity	GO:0080140//regulation of jasmonic acid metabolic process;GO:0006508//proteolysis	gi|728845847|gb|KHG25290.1|/5.9e-166/1
Gh_D05G0146	5.07707	31.9322	2.65295	1.96384e-08	-	-	-	-	gi|763787023|gb|KJB54019.1|/5.7e-160/1
Gh_D03G0056	1.99608	12.5156	2.64849	1.03794e-08	-	-	-	-	gi|763750183|gb|KJB17571.1|/0.0e+00/1
Gh_A02G0043	4.61098	28.7322	2.63952	1.96384e-08	-	-	-	-	gi|763760443|gb|KJB27697.1|/9.2e-171/1
Gh_A11G1444	3.57092	22.1936	2.63577	1.03794e-08	K05605|1|0.0|750|zma:103633681|3-hydroxyisobutyryl-CoA hydrolase [EC:3.1.2.4] (A)	-	GO:0008233//peptidase activity;GO:0004300//enoyl-CoA hydratase activity;GO:0016853//isomerase activity	GO:0006508//proteolysis	gi|763775779|gb|KJB42902.1|/1.3e-212/1
Gh_A05G1742	4.76915	29.6003	2.63381	6.04932e-11	K01176|1|0.0|759|tcc:TCM_033839|alpha-amylase [EC:3.2.1.1] (A)	-	GO:0004556//alpha-amylase activity;GO:0005509//calcium ion binding	GO:0005975//carbohydrate metabolic process	gi|728847791|gb|KHG27234.1|/5.4e-241/1
Gh_A11G2587	40.3026	249.601	2.63068	1.03473e-13	-	GO:0016020//membrane	-	-	gi|763778626|gb|KJB45749.1|/2.0e-145/1
Gh_D01G1933	3.20231	19.8146	2.62938	4.53112e-07	-	-	GO:0005509//calcium ion binding	-	gi|763749002|gb|KJB16441.1|/2.6e-181/1
Gh_A09G1551	0.953618	5.90059	2.62938	0.000111513	K17868|1|0.0|621|tcc:TCM_012103|diphthamide biosynthesis protein 7 (A)	GO:0080008//Cul4-RING E3 ubiquitin ligase complex	-	-	gi|728821697|gb|KHG04453.1|/9.8e-213/1
Gh_A11G0460	2.46944	15.2799	2.62938	0.000111513	-	-	-	-	gi|728834422|gb|KHG13865.1|/7.5e-75/1
Gh_A08G1990	0.65448	4.01726	2.61779	3.54628e-05	-	-	-	-	gi|728816831|gb|KHG02257.1|/2.3e-199/1
Gh_A05G0479	1.82729	11.1832	2.61355	8.36896e-07	K00131|1|0.0|950|tcc:TCM_036920|glyceraldehyde-3-phosphate dehydrogenase (NADP+) [EC:1.2.1.9] (A)	GO:0005737//cytoplasm	GO:0008886//glyceraldehyde-3-phosphate dehydrogenase (NADP+) (non-phosphorylating) activity	GO:0055114//oxidation-reduction process	gi|728813185|gb|KHG01108.1|/4.6e-289/1
Gh_D06G0104	5.35288	32.7601	2.61355	8.36896e-07	-	-	GO:0020037//heme binding;GO:0016705//oxidoreductase activity, acting on paired donors, with incorporation or reduction of molecular oxygen;GO:0004497//monooxygenase activity;GO:0005506//iron ion binding	GO:0055114//oxidation-reduction process	gi|763796810|gb|KJB63765.1|/4.9e-89/1
Gh_A06G0157	5.96994	36.3063	2.60443	9.1033e-06	-	-	GO:0005509//calcium ion binding	-	gi|596293540|ref|XP_007226685.1|/1.1e-24/hypothetical protein PRUPE_ppa020799mg [Prunus persica]|gi|462423621|gb|EMJ27884.1| hypothetical protein PRUPE_ppa020799mg [Prunus persica]
Gh_D12G1686	48.1787	292.933	2.6041	4.9294e-13	K13081|1|0.0|606|tcc:TCM_011870|leucoanthocyanidin reductase [EC:1.17.1.3] (A)	-	-	-	gi|76559874|tpe|CAI56324.1|/4.1e-205/TPA: leucoanthocyanidin reductase 1 [Gossypium raimondii]
Gh_A08G0826	19.9207	121.07	2.6035	0	-	-	GO:0003854//3-beta-hydroxy-delta5-steroid dehydrogenase activity;GO:0050662//coenzyme binding;GO:0045552//dihydrokaempferol 4-reductase activity	GO:0006694//steroid biosynthetic process;GO:0055114//oxidation-reduction process	gi|728848021|gb|KHG27464.1|/2.4e-171/1
Gh_D03G1457	2.88289	17.4969	2.60151	4.1726e-10	-	GO:0016021//integral component of membrane	GO:0004672//protein kinase activity;GO:0005524//ATP binding;GO:0032440//2-alkenal reductase [NAD(P)] activity	GO:0006468//protein phosphorylation;GO:0055114//oxidation-reduction process	gi|763753301|gb|KJB20689.1|/0.0e+00/1
Gh_D01G0745	1.2445	7.52211	2.59557	5.47354e-09	-	GO:0016021//integral component of membrane	GO:0016760//cellulose synthase (UDP-forming) activity	GO:0030244//cellulose biosynthetic process	gi|763746472|gb|KJB13911.1|/0.0e+00/1
Gh_A12G2327	10.071	60.5349	2.58756	1.30678e-07	-	GO:0016021//integral component of membrane	GO:0046872//metal ion binding;GO:0005215//transporter activity	GO:0030001//metal ion transport	gi|763779740|gb|KJB46811.1|/1.6e-53/1
Gh_A05G2921	2.94051	17.6609	2.58642	6.97152e-08	-	-	-	-	gi|728830442|gb|KHG09885.1|/6.6e-250/1
Gh_D11G3460	6.49683	39.0205	2.58642	6.97152e-08	K13448|1|5e-115|331|tcc:TCM_000601|calcium-binding protein CML (A)	-	GO:0005509//calcium ion binding	GO:0008152//metabolic process	gi|763776580|gb|KJB43703.1|/9.5e-105/1
Gh_D05G0292	8.07874	48.3083	2.58007	1.14982e-10	-	-	GO:0003676//nucleic acid binding	-	gi|763787356|gb|KJB54352.1|/1.3e-142/1
Gh_D13G0888	4.36193	26.0592	2.57875	9.03988e-12	K15639|4|0.0|763|tcc:TCM_011460|PHYB activation tagged suppressor 1 [EC:1.14.-.-] (A)	-	GO:0020037//heme binding;GO:0016705//oxidoreductase activity, acting on paired donors, with incorporation or reduction of molecular oxygen;GO:0004497//monooxygenase activity;GO:0005506//iron ion binding	GO:0055114//oxidation-reduction process	gi|763813579|gb|KJB80431.1|/0.0e+00/1
Gh_D09G2433	3.44693	20.4751	2.57048	1.7609e-05	-	-	GO:0050236//pyridoxine:NADP 4-dehydrogenase activity	GO:0055114//oxidation-reduction process	gi|763770709|gb|KJB37924.1|/1.2e-68/1
Gh_A11G0940	6.70129	39.8063	2.57048	9.03988e-12	K01363|1|0.0|645|tcc:TCM_004987|cathepsin B [EC:3.4.22.1] (A)	-	GO:0004197//cysteine-type endopeptidase activity	GO:0006508//proteolysis;GO:0050790//regulation of catalytic activity	gi|763774575|gb|KJB41698.1|/7.6e-215/1
Gh_A09G1570	1.63995	9.74144	2.57048	2.79792e-06	-	-	GO:0016787//hydrolase activity	GO:0006950//response to stress;GO:0009628//response to abiotic stimulus	gi|728839281|gb|KHG18724.1|/9.4e-260/1
Gh_A08G2105	1.05384	6.25989	2.57048	1.7609e-05	-	GO:0009506//plasmodesma;GO:0009535//chloroplast thylakoid membrane;GO:0048046//apoplast	-	-	gi|383932354|gb|AFH57274.1|/2.9e-161/proline-rich protein [Gossypium hirsutum]
Gh_D01G0457	4.06851	24.1673	2.57048	2.79792e-06	-	-	-	-	gi|763745887|gb|KJB13326.1|/1.4e-103/1
Gh_D01G0684	1.05518	6.26787	2.57048	4.16792e-05	-	-	GO:0047196//long-chain-alcohol O-fatty-acyltransferase activity	GO:0008152//metabolic process	gi|763746349|gb|KJB13788.1|/4.1e-224/1
Gh_A05G3986	1.05518	6.26787	2.57048	4.16792e-05	K01611|1|0.0|605|tcc:TCM_038451|S-adenosylmethionine decarboxylase [EC:4.1.1.50] (A)	-	-	-	gi|763786831|gb|KJB53827.1|/3.2e-224/1
Gh_D05G0258	4.11165	24.3421	2.56567	3.61932e-14	-	GO:0016021//integral component of membrane	GO:0005524//ATP binding;GO:0004674//protein serine/threonine kinase activity	GO:0006468//protein phosphorylation	gi|763787278|gb|KJB54274.1|/0.0e+00/1
Gh_D12G2795	11.643	68.5535	2.55777	5.47354e-09	-	-	-	-	gi|763781738|gb|KJB48809.1|/2.0e-75/1
Gh_A01G2142	5.68078	33.3928	2.55538	3.70586e-08	-	GO:0005634//nucleus	GO:0003677//DNA binding	GO:0006355//regulation of transcription, DNA-templated	gi|586637285|gb|AHJ79211.1|/2.3e-112/NAC domain protein NAC70 [Gossypium hirsutum]|gi|763749139|gb|KJB16578.1| hypothetical protein B456_002G238300 [Gossypium raimondii]
Gh_Sca013634G01	41.5851	244.089	2.55327	0	K12130|1|0.0|884|tcc:TCM_015513|pseudo-response regulator 5 (A)	GO:0005622//intracellular	-	GO:0000160//phosphorelay signal transduction system	gi|763807757|gb|KJB74659.1|/0.0e+00/1
Gh_D03G0041	15.2602	89.4541	2.55137	1.35447e-13	-	-	-	-	gi|763750154|gb|KJB17542.1|/2.7e-117/1
Gh_A02G0224	2.59997	15.21	2.54846	8.37008e-07	K15639|4|0.0|548|tcc:TCM_011460|PHYB activation tagged suppressor 1 [EC:1.14.-.-] (A)	-	GO:0020037//heme binding;GO:0016705//oxidoreductase activity, acting on paired donors, with incorporation or reduction of molecular oxygen;GO:0004497//monooxygenase activity;GO:0005506//iron ion binding	GO:0055114//oxidation-reduction process	gi|763760938|gb|KJB28192.1|/3.7e-193/1
Gh_A11G1807	4.52056	26.405	2.54624	1.53623e-06	K07937|1|5e-128|363|rcu:RCOM_1153480|ADP-ribosylation factor 1 (A)	GO:0005622//intracellular	GO:0005525//GTP binding	GO:0006886//intracellular protein transport;GO:0007264//small GTPase mediated signal transduction	gi|763776684|gb|KJB43807.1|/8.0e-100/1
Gh_D13G1392	13.5617	79.215	2.54624	4.8681e-12	-	GO:0009535//chloroplast thylakoid membrane	-	-	gi|763814774|gb|KJB81626.1|/3.6e-100/1
Gh_D12G0687	1.31052	7.6224	2.54011	5.09032e-06	K13260|3|0.0|644|fve:101304511|isoflavone 2'-hydroxylase [EC:1.14.13.89] (A)	-	GO:0020037//heme binding;GO:0033773;GO:0005506//iron ion binding	GO:0055114//oxidation-reduction process	gi|763786212|gb|KJB53283.1|/1.5e-289/1
Gh_D13G1721	2.31808	13.4827	2.54011	3.70586e-08	K13754|1|0.0|782|tcc:TCM_025817|solute carrier family 24 (sodium/potassium/calcium exchanger), member 6 (A)	GO:0016020//membrane	-	GO:0044763	gi|763815595|gb|KJB82447.1|/0.0e+00/1
Gh_D13G2354	4.03543	23.4714	2.54011	5.09032e-06	-	-	-	-	gi|763816852|gb|KJB83704.1|/7.2e-86/1
Gh_A13G1279	1.87627	10.8919	2.53732	7.95164e-10	K01595|1|0.0|1868|tcc:TCM_031773|phosphoenolpyruvate carboxylase [EC:4.1.1.31] (A)	GO:0005737//cytoplasm	GO:0032440//2-alkenal reductase [NAD(P)] activity;GO:0008964//phosphoenolpyruvate carboxylase activity	GO:0015977//carbon fixation;GO:0006099//tricarboxylic acid cycle;GO:0015979//photosynthesis	gi|380691802|emb|CCA60995.1|/0.0e+00/phosphoenolpyruvate carboxylase, partial [Megathyrsus maximus]
Gh_A02G1528	1.11149	6.44512	2.53572	9.38984e-06	-	-	-	-	gi|763750473|gb|KJB17861.1|/1.9e-283/1
Gh_D04G0994	1.15971	6.69745	2.52984	1.89878e-05	-	-	-	GO:0009688//abscisic acid biosynthetic process	gi|763795198|gb|KJB62194.1|/1.5e-236/1
Gh_A09G2419	3.08297	17.8044	2.52984	4.53142e-07	K15113|1|0.0|567|tcc:TCM_021607|solute carrier family 25 (mitochondrial iron transporter), member 28/37 (A)	GO:0005743//mitochondrial inner membrane;GO:0016021//integral component of membrane	GO:0005215//transporter activity	GO:0055085//transmembrane transport	gi|763769750|gb|KJB36965.1|/8.8e-182/1
Gh_A13G0793	1.38086	7.95389	2.52609	8.37106e-07	-	-	GO:0004849//uridine kinase activity;GO:0005524//ATP binding	GO:0016570//histone modification;GO:0016310//phosphorylation;GO:0044206//UMP salvage;GO:0048449//floral organ formation;GO:0044211//CTP salvage;GO:0009909//regulation of flower development	gi|763813691|gb|KJB80543.1|/0.0e+00/1
Gh_D03G0687	1.86321	10.6987	2.52157	5.23316e-05	-	-	-	-	gi|763751716|gb|KJB19104.1|/6.6e-127/1
Gh_D05G0327	0.854611	4.90724	2.52157	5.23316e-05	K13496|1|3e-178|515|gmx:100777956|UDP-glucosyl transferase 73C [EC:2.4.1.-] (A)	-	GO:0016757//transferase activity, transferring glycosyl groups	-	gi|763787442|gb|KJB54438.1|/2.8e-193/1
Gh_D12G1990	0.844146	4.84716	2.52157	5.23316e-05	-	-	GO:0016757//transferase activity, transferring glycosyl groups	GO:0019375//galactolipid biosynthetic process;GO:0001666//response to hypoxia	gi|763784400|gb|KJB51471.1|/3.4e-285/1
Gh_A02G1344	14.5484	83.3123	2.51767	9.10382e-15	K01904|1|0.0|553|tcc:TCM_025459|4-coumarate--CoA ligase [EC:6.2.1.12] (A)	-	GO:0047077;GO:0016207//4-coumarate-CoA ligase activity	GO:0009744//response to sucrose;GO:0010224//response to UV-B;GO:0009718//anthocyanin-containing compound biosynthetic process;GO:0010584//pollen exine formation;GO:0055114//oxidation-reduction process	gi|728832531|gb|KHG11974.1|/3.9e-163/1
Gh_A10G1777	2.36361	13.52	2.51604	2.80658e-06	K18342|1|6e-175|493|tcc:TCM_043657|OTU domain-containing protein 6 [EC:3.4.19.12] (A)	-	-	-	gi|728847258|gb|KHG26701.1|/4.5e-183/1
Gh_D11G2603	1.64981	9.33336	2.50009	9.69834e-06	-	-	GO:0050236//pyridoxine:NADP 4-dehydrogenase activity	GO:0055114//oxidation-reduction process	gi|763777854|gb|KJB44977.1|/1.5e-196/1
Gh_A11G0257	2.706	15.3085	2.50009	9.69834e-06	K06268|1|1e-148|418|tcc:TCM_015835|serine/threonine-protein phosphatase 2B regulatory subunit (A)	-	GO:0005509//calcium ion binding	-	gi|157955929|gb|ABW06388.1|/3.1e-118/CBL1 [Gossypium hirsutum]
Gh_D13G0443	10.7238	60.6668	2.50009	1.3068e-07	-	-	-	-	gi|763812578|gb|KJB79430.1|/2.0e-58/1
Gh_A03G1939	0.580827	3.28587	2.50009	9.69834e-06	-	GO:0005622//intracellular;GO:0016021//integral component of membrane	GO:0032440//2-alkenal reductase [NAD(P)] activity;GO:0004709//MAP kinase kinase kinase activity;GO:0005524//ATP binding	GO:0048653//anther development;GO:0000186//activation of MAPKK activity;GO:0009825//multidimensional cell growth;GO:0010075//regulation of meristem growth;GO:0043481//anthocyanin accumulation in tissues in response to UV light;GO:0009855//determination of bilateral symmetry;GO:0048767//root hair elongation;GO:0010817//regulation of hormone levels;GO:0000271//polysaccharide biosynthetic process;GO…	gi|763765673|gb|KJB32927.1|/0.0e+00/1
Gh_A08G1254	15.5459	87.9465	2.50009	1.68834e-11	K00940|1|7e-100|289|tcc:TCM_005727|nucleoside-diphosphate kinase [EC:2.7.4.6] (A)	-	GO:0004550//nucleoside diphosphate kinase activity;GO:0046872//metal ion binding;GO:0005524//ATP binding	GO:0006165//nucleoside diphosphate phosphorylation;GO:0006228//UTP biosynthetic process;GO:0006183//GTP biosynthetic process;GO:0006241//CTP biosynthetic process	gi|763757565|gb|KJB24896.1|/9.1e-82/1
Gh_D01G1336	9.94657	56.2013	2.49833	1.38556e-13	K00011|2|8e-173|489|cit:102615776|aldehyde reductase [EC:1.1.1.21] (A)	-	GO:0033808;GO:0016491//oxidoreductase activity	GO:0055114//oxidation-reduction process	gi|763747877|gb|KJB15316.1|/2.0e-198/1
Gh_A05G3806	4.45047	25.1403	2.49797	1.96384e-08	-	-	-	-	gi|728835857|gb|KHG15300.1|/5.6e-194/1
Gh_D10G0695	8.67948	49.0059	2.49727	0	K03301|1|0.0|1030|tcc:TCM_028434|ATP:ADP antiporter, AAA family (A)	GO:0016021//integral component of membrane;GO:0009941//chloroplast envelope	GO:0005471//ATP:ADP antiporter activity;GO:0005524//ATP binding	GO:0015867//ATP transport;GO:0015866//ADP transport	gi|763745664|gb|KJB13103.1|/0.0e+00/1
Gh_A02G0367	28.465	160.278	2.49332	2.9976e-14	K06892|1|0.0|586|tcc:TCM_046775|(A)	-	GO:0046872//metal ion binding;GO:0016706//oxidoreductase activity, acting on paired donors, with incorporation or reduction of molecular oxygen, 2-oxoglutarate as one donor, and incorporation of one atom each of oxygen into both donors	GO:0055114//oxidation-reduction process	gi|590659181|ref|XP_007035057.1|/1.3e-163/2-oxoglutarate (2OG) and Fe(II)-dependent oxygenase superfamily protein, putative [Theobroma cacao]|gi|508714086|gb|EOY05983.1| 2-oxoglutarate (2OG) and Fe(II)-dependent oxygenase superfamily protein, putative [Theobroma cacao]
Gh_Sca012173G01	4.96038	27.8809	2.49076	2.67652e-12	-	GO:0009508//plastid chromosome;GO:0005739//mitochondrion;GO:0009507//chloroplast	GO:0003690//double-stranded DNA binding	GO:0045893//positive regulation of transcription, DNA-templated;GO:0042793//transcription from plastid promoter	gi|763807755|gb|KJB74657.1|/6.5e-299/1
Gh_D11G0753	4.52606	25.3916	2.48802	1.03794e-08	K01850|1|0.0|514|tcc:TCM_018676|chorismate mutase [EC:5.4.99.5] (A)	-	GO:0016853//isomerase activity	GO:0019752//carboxylic acid metabolic process;GO:0044238	gi|763773735|gb|KJB40858.1|/2.1e-191/1
Gh_D04G1855	3.5968	20.1783	2.48802	2.81586e-06	-	-	-	-	gi|763811265|gb|KJB78167.1|/4.6e-117/1
Gh_D06G0353	8.37735	46.652	2.47737	5.20068e-06	-	-	-	-	gi|763797410|gb|KJB64365.1|/2.2e-40/1
Gh_A05G3321	12.6698	70.2792	2.47171	0	-	GO:0005829//cytosol;GO:0009507//chloroplast	GO:0051721//protein phosphatase 2A binding;GO:0042903//tubulin deacetylase activity;GO:0043621//protein self-association;GO:0043014//alpha-tubulin binding;GO:0048487//beta-tubulin binding	GO:0016556//mRNA modification;GO:0006098//pentose-phosphate shunt;GO:0090042//tubulin deacetylation;GO:0019760//glucosinolate metabolic process;GO:0019288//isopentenyl diphosphate biosynthetic process, methylerythritol 4-phosphate pathway;GO:0010027//thylakoid membrane organization;GO:0000023//maltose metabolic process;GO:0019252//starch biosynthetic process	gi|728831235|gb|KHG10678.1|/3.1e-258/1
Gh_D12G2213	4.37705	24.2667	2.47095	1.54032e-06	-	-	-	-	gi|728833079|gb|KHG12522.1|/1.4e-105/1
Gh_A11G3080	0.641289	3.55536	2.47095	7.05016e-05	-	GO:0009507//chloroplast	-	GO:0007020//microtubule nucleation;GO:0009451//RNA modification	gi|763775303|gb|KJB42426.1|/0.0e+00/1
Gh_D04G1101	1.25724	6.97023	2.47095	7.05016e-05	K00430|1|0.0|575|tcc:TCM_022117|peroxidase [EC:1.11.1.7] (A)	GO:0005829//cytosol	GO:0046872//metal ion binding;GO:0020037//heme binding;GO:0004601//peroxidase activity	GO:0006979//response to oxidative stress;GO:0050832//defense response to fungus;GO:0055114//oxidation-reduction process	gi|763795493|gb|KJB62489.1|/3.7e-191/1
Gh_D06G0041	118.919	658.925	2.47013	4.52526e-13	K13082|1|0.0|629|tcc:TCM_034078|bifunctional dihydroflavonol 4-reductase/flavanone 4-reductase [EC:1.1.1.219 1.1.1.234] (A)	GO:0042406//extrinsic component of endoplasmic reticulum membrane	GO:0045552//dihydrokaempferol 4-reductase activity;GO:0047890;GO:0050662//coenzyme binding;GO:0000166//nucleotide binding	GO:0009813//flavonoid biosynthetic process;GO:0009744//response to sucrose;GO:0010224//response to UV-B;GO:0055114//oxidation-reduction process	gi|763796670|gb|KJB63625.1|/1.2e-206/1
Gh_D01G1088	5.56347	30.6527	2.46196	4.1726e-10	-	GO:0005829//cytosol	-	GO:0009736//cytokinin-activated signaling pathway	gi|763747251|gb|KJB14690.1|/3.9e-199/1
Gh_D04G1081	75.34	413.889	2.45775	0	K11294|1|1e-145|415|tcc:TCM_022172|nucleolin (A)	GO:0009579//thylakoid;GO:0044434	GO:0003676//nucleic acid binding	GO:0006952//defense response	gi|763795440|gb|KJB62436.1|/7.2e-156/1
Gh_A02G1297	7.64697	41.9825	2.45683	8.38044e-07	-	-	-	-	gi|763750950|gb|KJB18338.1|/1.5e-62/1
Gh_D12G2642	2.98734	16.38	2.45501	2.43966e-07	K13081|1|0.0|619|tcc:TCM_012256|leucoanthocyanidin reductase [EC:1.17.1.3] (A)	-	GO:0033788	GO:0055114//oxidation-reduction process	gi|76559876|tpe|CAI56325.1|/3.2e-209/TPA: leucoanthocyanidin reductase 2 [Gossypium raimondii]|gi|763785890|gb|KJB52961.1| hypothetical protein B456_008G285400 [Gossypium raimondii]
Gh_A01G2025	15.2851	83.6329	2.45194	8.23786e-14	-	-	-	-	gi|763744947|gb|KJB12386.1|/6.4e-246/1
Gh_A09G1092	2.43313	13.2486	2.44495	2.53352e-05	K15451|1|2e-82|255|tcc:TCM_005709|tRNA wybutosine-synthesizing protein 4 [EC:2.1.1.290 2.3.1.231] (A)	-	GO:0008168//methyltransferase activity	GO:0048573//photoperiodism, flowering;GO:0032259//methylation	gi|763754953|gb|KJB22284.1|/1.1e-69/1
Gh_D08G0521	1.64903	8.97909	2.44495	2.53352e-05	-	GO:0016021//integral component of membrane	-	-	gi|763755315|gb|KJB22646.1|/3.1e-171/1
Gh_A13G0294	261.396	1422.35	2.44397	0	-	GO:0048046//apoplast;GO:0009507//chloroplast;GO:0005777//peroxisome;GO:0005829//cytosol;GO:0009506//plasmodesma;GO:0005634//nucleus	GO:0000166//nucleotide binding;GO:0003697//single-stranded DNA binding;GO:0003690//double-stranded DNA binding;GO:0003729//mRNA binding	GO:0006094//gluconeogenesis;GO:0032508//DNA duplex unwinding;GO:0010119//regulation of stomatal movement;GO:0006833//water transport;GO:0006406//mRNA export from nucleus;GO:0006972//hyperosmotic response;GO:0007030//Golgi organization;GO:0006096//glycolytic process;GO:0010228//vegetative to reproductive phase transition of meristem;GO:0009266//response to temperature stimulus;GO:0000380//alternat…	gi|728818708|gb|KHG02891.1|/4.6e-98/1
Gh_A01G1443	13.2362	71.8202	2.4399	5.24026e-14	K01183|1|0.0|556|tcc:TCM_006498|chitinase [EC:3.2.1.14] (A)	GO:0005773//vacuole	GO:0004568//chitinase activity;GO:0008061//chitin binding	GO:0006032//chitin catabolic process;GO:0006952//defense response;GO:0000272//polysaccharide catabolic process;GO:0016998//cell wall macromolecule catabolic process	gi|3334147|sp|Q39799.1|CHI1_GOSHI/1.0e-201/RecName: Full=Endochitinase 1; Flags: Precursor [Gossypium hirsutum]|gi|1469788|gb|AAB67842.1| class I chitinase [Gossypium hirsutum]|gi|298106229|gb|ADI56257.1| class I chitinase [Gossypium hirsutum]
Gh_D12G1920	11.818	63.8627	2.43398	2.18988e-10	-	-	GO:0005506//iron ion binding	-	gi|763784235|gb|KJB51306.1|/2.9e-91/1
Gh_D07G0523	4.2999	23.2282	2.4335	7.57172e-14	-	GO:0009507//chloroplast;GO:0005783//endoplasmic reticulum	GO:0046872//metal ion binding;GO:0003677//DNA binding;GO:0003723//RNA binding	GO:0045333//cellular respiration;GO:0048193//Golgi vesicle transport;GO:0015979//photosynthesis	gi|356507349|ref|XP_003522430.1|/0.0e+00/PREDICTED: uncharacterized protein LOC100783850 isoform X1 [Glycine max]
Gh_A08G1593	24.4684	131.963	2.43115	0	K05277|1|0.0|669|tcc:TCM_016139|leucoanthocyanidin dioxygenase [EC:1.14.11.19] (A)	-	GO:0046872//metal ion binding;GO:0050589//leucocyanidin oxygenase activity	GO:0010023//proanthocyanidin biosynthetic process;GO:0007033//vacuole organization;GO:0055114//oxidation-reduction process	gi|728830015|gb|KHG09458.1|/5.4e-207/1
Gh_D10G1429	28.2118	151.2	2.42209	1.03473e-13	K00660|1|0.0|786|tcc:TCM_020384|chalcone synthase [EC:2.3.1.74] (A)	-	GO:0016210//naringenin-chalcone synthase activity	GO:0009813//flavonoid biosynthetic process	gi|197259944|gb|ACH56521.1|/1.1e-226/chalcone synthase [Gossypium hirsutum]|gi|347466186|gb|AEO96988.1| chalcone synthase [Gossypium hirsutum]
Gh_D03G0568	1.99822	10.6826	2.41848	0.000101343	-	-	-	-	gi|763751214|gb|KJB18602.1|/3.5e-117/1
Gh_A08G0407	0.530978	2.83865	2.41848	0.000101343	-	-	-	-	gi|763755260|gb|KJB22591.1|/0.0e+00/1
Gh_A02G0302	2.06816	11.0565	2.41848	0.000101343	-	-	-	-	gi|728832204|gb|KHG11647.1|/1.7e-108/1
Gh_D11G2751	34.7548	185.608	2.41697	0	-	GO:0005737//cytoplasm	-	-	gi|728807211|gb|KHF97417.1|/7.6e-94/1
Gh_A13G0520	2.18586	11.6525	2.41436	2.44034e-07	K16297|1|0.0|775|tcc:TCM_007725|serine carboxypeptidase-like clade II [EC:3.4.16.-] (A)	-	-	-	gi|763812998|gb|KJB79850.1|/3.2e-294/1
Gh_D09G0277	13.4733	71.7627	2.41313	3.61932e-14	-	-	GO:0051536//iron-sulfur cluster binding	-	gi|763771632|gb|KJB38847.1|/1.9e-177/1
Gh_D04G0034	0.803168	4.27392	2.41179	5.51754e-06	-	GO:0005739//mitochondrion	GO:0003723//RNA binding;GO:0016787//hydrolase activity	GO:0009753//response to jasmonic acid;GO:0017004//cytochrome complex assembly;GO:0009620//response to fungus;GO:0000373//Group II intron splicing;GO:0010286//heat acclimation;GO:0009611//response to wounding;GO:0009695//jasmonic acid biosynthetic process	gi|763807835|gb|KJB74737.1|/0.0e+00/1
Gh_A01G0162	3.7461	19.7797	2.40056	4.53882e-07	-	-	-	-	gi|763745097|gb|KJB12536.1|/5.8e-77/1
Gh_D02G2035	8.70803	45.9791	2.40056	3.20936e-05	-	-	-	-	-
Gh_D08G1333	5.72501	30.0395	2.39151	2.88114e-09	-	-	-	-	gi|763757092|gb|KJB24423.1|/9.0e-167/1
Gh_D12G1154	6.83689	35.8737	2.39151	1.56013e-06	K14488|1|1e-53|170|tcc:TCM_005070|SAUR family protein (A)	-	-	GO:0009733//response to auxin	gi|763782113|gb|KJB49184.1|/5.1e-59/1
Gh_A02G0775	5.75488	30.1488	2.38924	2.18988e-10	K14431|1|0.0|618|tcc:TCM_034993|transcription factor TGA (A)	-	GO:0043565//sequence-specific DNA binding;GO:0003700//sequence-specific DNA binding transcription factor activity	GO:0042221//response to chemical;GO:0006355//regulation of transcription, DNA-templated;GO:0006950//response to stress	gi|728832625|gb|KHG12068.1|/4.4e-198/1
Gh_A07G1688	21.5808	113.058	2.38924	1.06359e-13	K18045|1|2e-89|267|rcu:RCOM_0100300|tyrosine-protein phosphatase SIW14 [EC:3.1.3.48] (A)	-	GO:0004725//protein tyrosine phosphatase activity	GO:0035335//peptidyl-tyrosine dephosphorylation;GO:0043407//negative regulation of MAP kinase activity;GO:1900424//regulation of defense response to bacterium	gi|728839750|gb|KHG19193.1|/1.2e-68/1
Gh_A01G0598	1.71327	8.96541	2.38762	1.26093e-05	-	GO:0009535//chloroplast thylakoid membrane;GO:0031977//thylakoid lumen	-	GO:0006979//response to oxidative stress	gi|728844192|gb|KHG23635.1|/2.0e-200/1
Gh_D10G0347	0.88953	4.65485	2.38762	1.26093e-05	-	-	-	GO:0050896//response to stimulus;GO:0065007//biological regulation;GO:0007275//multicellular organismal development	gi|763802793|gb|KJB69731.1|/0.0e+00/1
Gh_A05G0324	46.3199	241.978	2.38517	5.90638e-14	K06118|1|0.0|908|tcc:TCM_037296|UDP-sulfoquinovose synthase [EC:3.13.1.1] (A)	GO:0009570//chloroplast stroma	GO:0008146//sulfotransferase activity;GO:0046507//UDPsulfoquinovose synthase activity;GO:0050662//coenzyme binding;GO:0008270//zinc ion binding	GO:0019375//galactolipid biosynthetic process	gi|728822689|gb|KHG04952.1|/3.4e-285/1
Gh_D05G3920	4.45598	23.2083	2.38082	4.1726e-10	-	GO:0044424	-	GO:0009987//cellular process	gi|763788058|gb|KJB55054.1|/4.2e-245/1
Gh_A03G2049	9.36203	48.702	2.37909	0	-	-	GO:0016758//transferase activity, transferring hexosyl groups	-	gi|763753063|gb|KJB20451.1|/1.3e-263/1
Gh_A08G1444	24.1419	125.559	2.37875	0	-	GO:0005576//extracellular region	-	-	gi|763758056|gb|KJB25387.1|/6.8e-148/1
Gh_A04G0277	2.91547	15.1533	2.37784	5.8527e-06	-	-	-	-	gi|763794833|gb|KJB61829.1|/6.3e-121/1
Gh_D08G0790	7.78601	40.4683	2.37784	5.8527e-06	-	-	-	-	gi|763755929|gb|KJB23260.1|/1.1e-41/1
Gh_A03G1235	1.60634	8.34905	2.37784	5.8527e-06	-	-	GO:0046872//metal ion binding	-	gi|763764035|gb|KJB31289.1|/3.6e-170/1
Gh_A08G0792	19.0907	99.2018	2.3775	1.39888e-14	K06617|1|0.0|1575|tcc:TCM_038146|raffinose synthase [EC:2.4.1.82] (A)	-	GO:0047268//galactinol-raffinose galactosyltransferase activity;GO:0052692//raffinose alpha-galactosidase activity	GO:0008152//metabolic process	gi|763756286|gb|KJB23617.1|/0.0e+00/1
Gh_A08G1434	8.13476	42.1786	2.37434	2.17604e-14	K14638|2|0.0|1066|pop:POPTR_0001s02810g|solute carrier family 15 (peptide/histidine transporter), member 3/4 (A)	GO:0016020//membrane	GO:0015112//nitrate transmembrane transporter activity	GO:0006598//polyamine catabolic process;GO:0015706//nitrate transport;GO:0009734//auxin-activated signaling pathway;GO:0009698//phenylpropanoid metabolic process;GO:0010106//cellular response to iron ion starvation;GO:0042398//cellular modified amino acid biosynthetic process;GO:0006826//iron ion transport	gi|763753658|gb|KJB21046.1|/0.0e+00/1
Gh_A12G1335	10.9044	56.4686	2.37254	0	K00276|1|0.0|1513|tcc:TCM_010489|primary-amine oxidase [EC:1.4.3.21] (A)	GO:0005777//peroxisome	GO:0008131//primary amine oxidase activity;GO:0005507//copper ion binding;GO:0052595//aliphatic-amine oxidase activity;GO:0052593//tryptamine:oxygen oxidoreductase (deaminating) activity;GO:0048038//quinone binding;GO:0052594//aminoacetone:oxygen oxidoreductase(deaminating) activity;GO:0052596//phenethylamine:oxygen oxidoreductase (deaminating) activity	GO:0009308//amine metabolic process;GO:0055114//oxidation-reduction process	gi|357461829|ref|XP_003601196.1|/0.0e+00/Primary amine oxidase [Medicago truncatula]
Gh_A09G0477	5.53559	28.6194	2.37018	1.03795e-08	-	GO:0005634//nucleus	GO:0003700//sequence-specific DNA binding transcription factor activity;GO:0046983//protein dimerization activity	GO:0006355//regulation of transcription, DNA-templated	gi|728807522|gb|KHF97638.1|/1.2e-149/1
Gh_A10G0445	0.740833	3.83016	2.37018	2.9786e-06	-	GO:0016021//integral component of membrane	GO:0016491//oxidoreductase activity;GO:0003676//nucleic acid binding;GO:0004672//protein kinase activity;GO:0005524//ATP binding;GO:0008270//zinc ion binding	GO:0006468//protein phosphorylation	gi|763803032|gb|KJB69970.1|/0.0e+00/1
Gh_D06G2270	124.415	642.949	2.36954	8.57092e-14	-	GO:0005576//extracellular region;GO:0005618//cell wall	-	GO:0006952//defense response	gi|763796570|gb|KJB63525.1|/2.2e-70/1
Gh_D02G0714	5.6773	29.1736	2.36139	1.51436e-09	-	-	-	-	gi|763761767|gb|KJB29021.1|/2.5e-107/1
Gh_A13G2320	0.615066	3.14611	2.35475	4.34736e-05	-	-	-	-	gi|763816392|gb|KJB83244.1|/4.0e-203/1
Gh_A02G1585	2.27687	11.6464	2.35475	4.34736e-05	K06287|1|2e-127|364|tcc:TCM_000381|septum formation protein (A)	GO:0005737//cytoplasm	-	-	gi|763750378|gb|KJB17766.1|/4.0e-114/1
Gh_D09G1582	70.3174	358.786	2.35117	5.83978e-14	K00522|1|6e-155|438|tcc:TCM_021608|ferritin heavy chain [EC:1.16.3.2] (A)	GO:0005623//cell	GO:0008199//ferric iron binding;GO:0004322//ferroxidase activity	GO:0006879//cellular iron ion homeostasis;GO:0006826//iron ion transport;GO:0055114//oxidation-reduction process	gi|763769727|gb|KJB36942.1|/6.6e-146/1
Gh_A06G0382	3.95383	20.174	2.35117	2.44432e-07	K14492|1|2e-90|274|tcc:TCM_035143|two-component response regulator ARR-A family (A)	-	-	-	gi|763797464|gb|KJB64419.1|/5.0e-93/1
Gh_D07G2479	5.07284	25.8836	2.35117	2.44432e-07	K18045|1|1e-114|332|cit:102612228|tyrosine-protein phosphatase SIW14 [EC:3.1.3.48] (A)	-	GO:0004725//protein tyrosine phosphatase activity	GO:0035335//peptidyl-tyrosine dephosphorylation;GO:0043407//negative regulation of MAP kinase activity	gi|728838290|gb|KHG17733.1|/7.6e-111/1
Gh_A02G0790	3.68844	18.7797	2.34809	1.51274e-05	-	-	-	-	gi|763762071|gb|KJB29325.1|/7.8e-79/1
Gh_A01G1683	3.11336	15.8517	2.34809	1.30794e-07	K01934|2|0.0|560|pop:POPTR_0005s21670g|5-formyltetrahydrofolate cyclo-ligase [EC:6.3.3.2] (A)	GO:0009507//chloroplast	GO:0016874//ligase activity	GO:0016117//carotenoid biosynthetic process;GO:0019252//starch biosynthetic process;GO:0000023//maltose metabolic process	gi|763749025|gb|KJB16464.1|/3.3e-213/1
Gh_A09G0371	2.89929	14.7344	2.34542	6.97418e-08	K13430|1|0.0|577|tcc:TCM_017277|serine/threonine-protein kinase PBS1 [EC:2.7.11.1] (A)	GO:0044464	GO:0004674//protein serine/threonine kinase activity;GO:0005524//ATP binding	GO:0006468//protein phosphorylation;GO:0009967//positive regulation of signal transduction	gi|728843386|gb|KHG22829.1|/2.9e-248/1
Gh_D06G1915	4.37404	22.2166	2.3446	4.1726e-10	-	-	-	-	gi|763800920|gb|KJB67875.1|/5.1e-250/1
Gh_A08G2181	4.51748	22.9209	2.34307	3.70646e-08	-	-	-	-	gi|728830994|gb|KHG10437.1|/6.1e-170/1
Gh_D13G1457	4.40554	22.2924	2.33916	3.1051e-06	-	-	-	-	gi|763814880|gb|KJB81732.1|/3.3e-92/1
Gh_D01G0066	1.28457	6.48589	2.33602	1.60584e-06	K07119|1|0.0|986|tcc:TCM_007040|(A)	-	GO:0016404//15-hydroxyprostaglandin dehydrogenase (NAD+) activity;GO:0008270//zinc ion binding;GO:0003960//NADPH:quinone reductase activity	GO:0055114//oxidation-reduction process	gi|763744810|gb|KJB12249.1|/0.0e+00/1
Gh_A05G0658	3.12175	15.7104	2.3313	4.56784e-07	-	-	-	GO:0016226//iron-sulfur cluster assembly;GO:0009073//aromatic amino acid family biosynthetic process	gi|728844447|gb|KHG23890.1|/4.1e-101/1
Gh_A13G1579	1.41011	7.09647	2.3313	4.56784e-07	K05391|1|0.0|1263|tcc:TCM_036840|cyclic nucleotide gated channel, other eukaryote (A)	GO:0016021//integral component of membrane	GO:0005249//voltage-gated potassium channel activity	GO:0009750//response to fructose;GO:0009744//response to sucrose;GO:0009749//response to glucose;GO:0071805//potassium ion transmembrane transport	gi|763801477|gb|KJB68432.1|/0.0e+00/1
Gh_D08G1739	26.3952	132.57	2.32841	0	-	GO:0005576//extracellular region	-	-	gi|763758056|gb|KJB25387.1|/5.2e-148/1
Gh_A05G1562	4.4431	22.3079	2.32791	1.02141e-13	-	-	-	-	gi|763791019|gb|KJB58015.1|/0.0e+00/1
Gh_D01G2294	2.71679	13.5828	2.3218	2.88116e-09	K01648|1|0.0|1202|tcc:TCM_021371|ATP citrate (pro-S)-lyase [EC:2.3.3.8] (A)	-	GO:0016874//ligase activity;GO:0046912//transferase activity, transferring acyl groups, acyl groups converted into alkyl on transfer;GO:0016829//lyase activity	GO:0044262//cellular carbohydrate metabolic process	gi|356564848|ref|XP_003550659.1|/0.0e+00/PREDICTED: ATP-citrate synthase beta chain protein 2-like isoform X1 [Glycine max]|gi|571533281|ref|XP_006600375.1| PREDICTED: ATP-citrate synthase beta chain protein 2-like isoform X2 [Glycine max]|gi|734319254|gb|KHN03294.1| ATP-citrate synthase beta chain protein 1 [Glycine soja]
Gh_A03G0003	25.3694	126.672	2.31994	4.1726e-10	-	-	-	-	gi|763753704|gb|KJB21092.1|/3.2e-33/1
Gh_D10G0107	1.11604	5.52447	2.30745	7.3551e-06	K00895|1|0.0|1073|tcc:TCM_030310|pyrophosphate--fructose-6-phosphate 1-phosphotransferase [EC:2.7.1.90] (A)	GO:0005737//cytoplasm	GO:0046872//metal ion binding;GO:0003872//6-phosphofructokinase activity;GO:0047334//diphosphate-fructose-6-phosphate 1-phosphotransferase activity;GO:0005524//ATP binding	GO:0046835//carbohydrate phosphorylation;GO:0006002//fructose 6-phosphate metabolic process;GO:0006096//glycolytic process	gi|763802287|gb|KJB69225.1|/5.1e-199/1
Gh_D06G2264	2.23585	11.0676	2.30745	3.31638e-06	K12486|1|0.0|537|tcc:TCM_026911|stromal membrane-associated protein (A)	GO:0005773//vacuole	GO:0046872//metal ion binding;GO:0005543//phospholipid binding;GO:0005096//GTPase activator activity	GO:0016049//cell growth;GO:0006623//protein targeting to vacuole;GO:0000902//cell morphogenesis;GO:0016197//endosomal transport;GO:0009555//pollen development;GO:0043547//positive regulation of GTPase activity;GO:0048193//Golgi vesicle transport	gi|590614229|ref|XP_007022879.1|/1.6e-153/Calcium-dependent ARF-type GTPase activating protein family isoform 1 [Theobroma cacao]|gi|508778245|gb|EOY25501.1| Calcium-dependent ARF-type GTPase activating protein family isoform 1 [Theobroma cacao]
Gh_A02G1055	6.20447	30.7126	2.30745	3.31638e-06	-	-	-	-	gi|728829998|gb|KHG09441.1|/2.5e-71/1
Gh_D08G1256	1.18463	5.86398	2.30745	6.25444e-05	-	-	-	-	gi|763756959|gb|KJB24290.1|/1.8e-237/1
Gh_D02G1732	6.84203	33.8685	2.30745	8.63802e-07	-	-	-	GO:0009607//response to biotic stimulus;GO:0006952//defense response	gi|763764116|gb|KJB31370.1|/7.4e-73/1
Gh_A05G3440	1.36315	6.7477	2.30745	3.70756e-08	-	-	-	GO:0016556//mRNA modification	gi|763808150|gb|KJB75052.1|/0.0e+00/1
Gh_A05G0564	0.909081	4.50001	2.30745	8.63802e-07	K17686|1|0.0|1768|tcc:TCM_040619|Cu+-exporting ATPase [EC:3.6.3.54] (A)	GO:0016021//integral component of membrane	GO:0005507//copper ion binding;GO:0004008//copper-exporting ATPase activity;GO:0005524//ATP binding	GO:0060003//copper ion export;GO:0008152//metabolic process	gi|763788369|gb|KJB55365.1|/0.0e+00/1
Gh_D02G0799	3.77037	18.6636	2.30745	1.96423e-08	-	-	GO:0016788//hydrolase activity, acting on ester bonds;GO:0052887;GO:0052886	GO:0052889;GO:0055114//oxidation-reduction process	gi|763761963|gb|KJB29217.1|/4.5e-217/1
Gh_D05G3327	1.29549	6.41277	2.30745	1.93412e-05	K00791|1|0.0|758|tcc:TCM_031717|tRNA dimethylallyltransferase [EC:2.5.1.75] (A)	-	GO:0005524//ATP binding;GO:0016740//transferase activity	GO:0008033//tRNA processing	gi|763794648|gb|KJB61644.1|/3.1e-256/1
Gh_A13G0832	4.26975	21.1355	2.30745	7.3551e-06	K09422|1|6e-55|179|tcc:TCM_026054|myb proto-oncogene protein, plant (A)	-	GO:0003677//DNA binding	-	gi|728830368|gb|KHG09811.1|/2.0e-41/1
Gh_D04G0052	6.42535	31.8059	2.30745	7.3551e-06	-	-	-	-	gi|763807711|gb|KJB74613.1|/1.1e-50/1
Gh_D04G0152	0.766773	3.79558	2.30745	3.31638e-06	-	-	-	GO:0016556//mRNA modification	gi|763808150|gb|KJB75052.1|/0.0e+00/1
Gh_D06G0392	3.00823	14.8909	2.30745	1.31002e-07	-	GO:0016021//integral component of membrane	GO:0022857//transmembrane transporter activity	GO:0055085//transmembrane transport	gi|763797438|gb|KJB64393.1|/1.3e-216/1
Gh_D05G1792	0.481434	2.38313	2.30745	6.25444e-05	K14486|1|0.0|1503|tcc:TCM_034194|auxin response factor (A)	GO:0016020//membrane;GO:0005634//nucleus	GO:0044212//transcription regulatory region DNA binding;GO:0042802//identical protein binding;GO:0003700//sequence-specific DNA binding transcription factor activity	GO:0031048//chromatin silencing by small RNA;GO:0006346//methylation-dependent chromatin silencing;GO:0016246//RNA interference;GO:0007155//cell adhesion;GO:0051567//histone H3-K9 methylation;GO:0009944//polarity specification of adaxial/abaxial axis;GO:0045010//actin nucleation;GO:0009741//response to brassinosteroid;GO:0009855//determination of bilateral symmetry;GO:0009965//leaf morphogenesis;…	gi|763791153|gb|KJB58149.1|/0.0e+00/1
Gh_D05G3812	0.799288	3.95653	2.30745	6.25444e-05	-	-	-	-	gi|763792149|gb|KJB59145.1|/0.0e+00/1
Gh_A07G2026	2.81622	13.9405	2.30745	7.3551e-06	-	-	-	-	gi|763744009|gb|KJB11508.1|/1.7e-123/1
Gh_A01G1727	1.05833	5.23882	2.30745	6.25444e-05	-	GO:0009505//plant-type cell wall;GO:0016020//membrane	GO:0004190//aspartic-type endopeptidase activity	GO:0006546//glycine catabolic process;GO:0000271//polysaccharide biosynthetic process;GO:0006508//proteolysis	gi|763749124|gb|KJB16563.1|/1.4e-275/1
Gh_A03G0894	33.6875	165.911	2.30013	0	-	-	-	-	gi|763763179|gb|KJB30433.1|/3.0e-97/1
Gh_D02G0304	67.6659	331.381	2.29199	0	K00660|1|0.0|787|tcc:TCM_020384|chalcone synthase [EC:2.3.1.74] (A)	-	GO:0016210//naringenin-chalcone synthase activity	GO:0009813//flavonoid biosynthetic process	gi|347466180|gb|AEO96985.1|/2.4e-226/chalcone synthase [Gossypium hirsutum]
Gh_A01G1826	5.05199	24.6951	2.2893	3.70872e-08	-	-	-	-	gi|728844548|gb|KHG23991.1|/3.0e-148/1
Gh_A05G1728	8.74807	42.7387	2.28851	7.57172e-14	-	-	GO:0016787//hydrolase activity	GO:0016042//lipid catabolic process	gi|62766606|gb|AAX99411.1|/2.3e-254/patatin-like protein [Gossypium hirsutum]
Gh_D11G0721	5.29166	25.8448	2.28808	4.8681e-12	K08900|1|0.0|709|fve:101302277|mitochondrial chaperone BCS1 (A)	-	GO:0005524//ATP binding;GO:0016787//hydrolase activity	GO:0008152//metabolic process	gi|763773678|gb|KJB40801.1|/2.6e-268/1
Gh_D08G0952	22.9642	112.031	2.28644	1.37446e-13	-	-	GO:0003854//3-beta-hydroxy-delta5-steroid dehydrogenase activity;GO:0050662//coenzyme binding;GO:0045552//dihydrokaempferol 4-reductase activity	GO:0006694//steroid biosynthetic process;GO:0055114//oxidation-reduction process	gi|763756232|gb|KJB23563.1|/3.6e-172/1
Gh_D11G0146	9.45444	46.0201	2.2832	4.63374e-07	-	-	-	-	gi|763772364|gb|KJB39487.1|/6.6e-57/1
Gh_D12G1525	19.8912	96.637	2.28045	0	K12116|1|0.0|1114|tcc:TCM_011059|flavin-binding kelch repeat F-box protein 1 (A)	-	GO:0001047//core promoter binding	GO:0042752//regulation of circadian rhythm;GO:0009911//positive regulation of flower development;GO:0006355//regulation of transcription, DNA-templated;GO:0009637//response to blue light	gi|763783322|gb|KJB50393.1|/0.0e+00/1
Gh_A12G1407	12.3826	60.121	2.27955	0	K12116|1|0.0|1120|tcc:TCM_011059|flavin-binding kelch repeat F-box protein 1 (A)	-	GO:0001047//core promoter binding	GO:0042752//regulation of circadian rhythm;GO:0009911//positive regulation of flower development;GO:0006355//regulation of transcription, DNA-templated;GO:0009637//response to blue light	gi|763783322|gb|KJB50393.1|/0.0e+00/1
Gh_D06G0822	4.44765	21.5759	2.2783	1.73308e-06	-	-	-	-	gi|763798402|gb|KJB65357.1|/1.5e-107/1
Gh_D11G0140	3.74327	18.1589	2.2783	1.73308e-06	K06268|1|2e-128|367|tcc:TCM_015411|serine/threonine-protein phosphatase 2B regulatory subunit (A)	-	GO:0005509//calcium ion binding	-	gi|763772351|gb|KJB39474.1|/1.2e-119/1
Gh_D02G0305	3.81604	18.4849	2.2762	1.68834e-11	K01687|1|0.0|1154|tcc:TCM_020385|dihydroxy-acid dehydratase [EC:4.2.1.9] (A)	GO:0009570//chloroplast stroma	GO:0005507//copper ion binding;GO:0004160//dihydroxy-acid dehydratase activity	GO:0009220//pyrimidine ribonucleotide biosynthetic process;GO:0009555//pollen development;GO:0009082//branched-chain amino acid biosynthetic process	gi|763760970|gb|KJB28224.1|/0.0e+00/1
Gh_D12G0863	3.0766	14.8909	2.27503	3.66802e-06	-	-	-	-	gi|763781437|gb|KJB48508.1|/1.6e-119/1
Gh_A07G0078	8.46065	40.9501	2.27503	3.18896e-11	-	-	-	-	gi|763739727|gb|KJB07226.1|/6.1e-83/1
Gh_D08G2583	1.47726	7.12971	2.27092	8.9204e-06	K13076|1|0.0|787|tcc:TCM_037294|delta8-fatty-acid desaturase [EC:1.14.19.4] (A)	GO:0016021//integral component of membrane	GO:0016491//oxidoreductase activity	GO:0055114//oxidation-reduction process;GO:0006629//lipid metabolic process	gi|763759924|gb|KJB27255.1|/5.6e-281/1
Gh_A12G0919	7.52058	36.2346	2.26845	6.99216e-08	K14488|1|1e-75|229|tcc:TCM_005545|SAUR family protein (A)	-	-	GO:0044699;GO:0010033//response to organic substance;GO:0050789//regulation of biological process	gi|763782250|gb|KJB49321.1|/5.0e-91/1
Gh_D09G1474	1.25615	6.04036	2.26563	2.63616e-05	-	-	GO:0016740//transferase activity;GO:0008270//zinc ion binding	-	gi|763769514|gb|KJB36729.1|/4.0e-273/1
Gh_D02G1506	2.83865	13.65	2.26563	2.63616e-05	-	-	-	-	gi|763763619|gb|KJB30873.1|/4.5e-96/1
Gh_D10G2388	17.6734	84.8784	2.26382	0	K14496|1|3e-113|328|tcc:TCM_042432|abscisic acid receptor PYR/PYL family (A)	-	-	-	gi|763807421|gb|KJB74359.1|/2.5e-126/1
Gh_D09G2128	0.504942	2.41618	2.25854	9.43414e-05	K11593|1|0.0|1890|tcc:TCM_020717|eukaryotic translation initiation factor 2C (A)	-	GO:0016740//transferase activity;GO:0003743//translation initiation factor activity;GO:0035198//miRNA binding	GO:0006413//translational initiation;GO:0006346//methylation-dependent chromatin silencing;GO:0007267//cell-cell signaling;GO:0009944//polarity specification of adaxial/abaxial axis;GO:0010050//vegetative phase change;GO:0009855//determination of bilateral symmetry;GO:0035019//somatic stem cell maintenance;GO:0010051//xylem and phloem pattern formation;GO:0009887//organ morphogenesis;GO:0010014//…	gi|763771008|gb|KJB38223.1|/0.0e+00/1
Gh_D05G1090	6.73354	32.1411	2.25498	1.68834e-11	K14684|1|0.0|619|tcc:TCM_027762|solute carrier family 25 (mitochondrial phosphate transporter), member 23/24/25/41 (A)	GO:0016021//integral component of membrane	-	GO:0055085//transmembrane transport	gi|763789363|gb|KJB56359.1|/9.9e-198/1
Gh_A01G0431	6.43102	30.6764	2.25401	7.95184e-10	-	-	-	-	gi|728845103|gb|KHG24546.1|/4.8e-104/1
Gh_D01G2211	20.7711	98.9185	2.25166	9.30366e-14	K06119|1|0.0|818|tcc:TCM_021743|sulfoquinovosyltransferase [EC:2.4.1.-] (A)	GO:0009941//chloroplast envelope	GO:0008194//UDP-glycosyltransferase activity	GO:0019288//isopentenyl diphosphate biosynthetic process, methylerythritol 4-phosphate pathway;GO:0015995//chlorophyll biosynthetic process;GO:0016117//carotenoid biosynthetic process;GO:0019375//galactolipid biosynthetic process;GO:0006636//unsaturated fatty acid biosynthetic process;GO:0019761//glucosinolate biosynthetic process;GO:0016036//cellular response to phosphate starvation	gi|763749591|gb|KJB17030.1|/5.0e-265/1
Gh_A02G1564	3.88022	18.4391	2.24856	1.14982e-10	-	-	-	GO:0009987//cellular process	gi|763750425|gb|KJB17813.1|/9.5e-313/1
Gh_A03G1171	7.2567	34.4843	2.24856	1.86486e-06	-	-	-	-	gi|763763828|gb|KJB31082.1|/3.9e-61/1
Gh_D08G0240	4.6738	22.2102	2.24856	1.86486e-06	-	-	-	-	gi|728830029|gb|KHG09472.1|/1.1e-88/1
Gh_D02G1153	25.0325	118.72	2.24569	0	K09287|1|0.0|561|tcc:TCM_011862|RAV-like factor (A)	GO:0005634//nucleus	GO:0003700//sequence-specific DNA binding transcription factor activity;GO:0003677//DNA binding	GO:0006355//regulation of transcription, DNA-templated	gi|763763082|gb|KJB30336.1|/7.8e-202/1
Gh_A12G1182	4.37963	20.7159	2.24186	4.25116e-06	-	-	-	-	gi|763782826|gb|KJB49897.1|/4.3e-90/1
Gh_A08G2177	3.39971	16.0809	2.24186	4.25116e-06	K12194|1|7e-121|348|csv:101221920|charged multivesicular body protein 4 (A)	GO:0005886//plasma membrane;GO:0000815//ESCRT III complex	-	GO:0007034//vacuolar transport	gi|728830999|gb|KHG10442.1|/1.4e-116/1
Gh_D06G1428	63.1604	298.715	2.24168	2.99982e-13	-	-	GO:0016491//oxidoreductase activity;GO:0008234//cysteine-type peptidase activity	GO:0048868//pollen tube development;GO:0009793//embryo development ending in seed dormancy;GO:0006508//proteolysis	gi|763799816|gb|KJB66771.1|/1.6e-140/1
Gh_D05G0847	0.639763	3.02071	2.23928	2.50422e-07	-	-	-	GO:0006259//DNA metabolic process	gi|763788681|gb|KJB55677.1|/0.0e+00/1
Gh_D10G2017	2.39519	11.3092	2.23928	2.50422e-07	K11838|3|3e-45|168|pvu:PHAVU_006G007000g|ubiquitin carboxyl-terminal hydrolase 7 [EC:3.4.19.12] (A)	-	GO:0016787//hydrolase activity	-	gi|728823679|gb|KHG05410.1|/8.4e-176/1
Gh_D10G0694	4.11671	19.4076	2.23706	1.5145e-09	-	-	-	-	gi|763803620|gb|KJB70558.1|/2.8e-244/1
Gh_Sca005103G02	4.29971	20.2622	2.23648	1.14982e-10	-	GO:0042644//chloroplast nucleoid;GO:0005634//nucleus	GO:0008865//fructokinase activity;GO:0003677//DNA binding	GO:0045893//positive regulation of transcription, DNA-templated;GO:0006399//tRNA metabolic process;GO:0046835//carbohydrate phosphorylation;GO:0009793//embryo development ending in seed dormancy;GO:0016226//iron-sulfur cluster assembly;GO:0010228//vegetative to reproductive phase transition of meristem;GO:0009658//chloroplast organization;GO:0042793//transcription from plastid promoter;GO:0006364…	gi|298569778|gb|ADI87417.1|/2.3e-286/fructokinase-like protein 1 [Gossypium hirsutum]
Gh_A01G1981	2.70127	12.7029	2.23345	3.71894e-08	K03320|1|0.0|864|tcc:TCM_021636|ammonium transporter, Amt family (A)	GO:0005737//cytoplasm;GO:0016021//integral component of membrane;GO:0009506//plasmodesma	GO:0015398//high affinity secondary active ammonium transmembrane transporter activity	GO:0031348//negative regulation of defense response;GO:0009750//response to fructose;GO:0009595//detection of biotic stimulus;GO:0009749//response to glucose;GO:0006995//cellular response to nitrogen starvation;GO:0009867//jasmonic acid mediated signaling pathway;GO:0009697//salicylic acid biosynthetic process;GO:0006862//nucleotide transport;GO:0009862//systemic acquired resistance, salicylic ac…	gi|728816337|gb|KHG02123.1|/2.1e-293/1
Gh_A11G1200	2.14874	10.1046	2.23345	1.15162e-05	-	-	GO:0016758//transferase activity, transferring hexosyl groups	GO:0008152//metabolic process	gi|728838626|gb|KHG18069.1|/4.5e-130/1
Gh_D12G0461	1.52843	7.18755	2.23345	3.71894e-08	-	-	-	GO:0031425//chloroplast RNA processing	gi|763780967|gb|KJB48038.1|/0.0e+00/1
Gh_A04G0829	6.07166	28.5524	2.23345	3.71894e-08	K00799|1|3e-84|256|tcc:TCM_010054|glutathione S-transferase [EC:2.5.1.18] (A)	-	GO:0003824//catalytic activity	GO:0071704;GO:0009628//response to abiotic stimulus;GO:0044699;GO:0044237//cellular metabolic process	gi|728832259|gb|KHG11702.1|/4.8e-87/1
Gh_A03G0305	3.28714	15.458	2.23345	4.81482e-07	-	-	GO:0004568//chitinase activity	GO:0005975//carbohydrate metabolic process	gi|590589917|ref|XP_007016586.1|/1.0e-148/Chitinase 1, putative [Theobroma cacao]|gi|508786949|gb|EOY34205.1| Chitinase 1, putative [Theobroma cacao]
Gh_A12G0458	0.764216	3.59377	2.23345	1.15162e-05	-	-	-	GO:0031425//chloroplast RNA processing	gi|763780967|gb|KJB48038.1|/0.0e+00/1
Gh_D07G2154	3.51702	16.5012	2.23014	4.17272e-10	K08176|1|0.0|1026|tcc:TCM_004051|MFS transporter, PHS family, inorganic phosphate transporter (A)	GO:0005773//vacuole;GO:0005794//Golgi apparatus;GO:0009506//plasmodesma;GO:0005886//plasma membrane;GO:0016021//integral component of membrane;GO:0005634//nucleus	GO:1901683//arsenate ion transmembrane transporter activity;GO:0005315//inorganic phosphate transmembrane transporter activity	GO:0006857//oligopeptide transport;GO:1901684//arsenate ion transmembrane transport;GO:0006817//phosphate ion transport;GO:0009737//response to abscisic acid	gi|763743814|gb|KJB11313.1|/0.0e+00/1
Gh_A11G2344	20.413	95.7275	2.22945	0	-	GO:0009507//chloroplast;GO:0016020//membrane	GO:0003824//catalytic activity;GO:0030246//carbohydrate binding	GO:0045893//positive regulation of transcription, DNA-templated;GO:0016556//mRNA modification;GO:0009773//photosynthetic electron transport in photosystem I;GO:0005975//carbohydrate metabolic process;GO:0009965//leaf morphogenesis;GO:0030154//cell differentiation	gi|763777959|gb|KJB45082.1|/7.1e-224/1
Gh_A09G0329	5.98781	28.0801	2.22945	1.35447e-13	K00036|1|0.0|939|tcc:TCM_017076|glucose-6-phosphate 1-dehydrogenase [EC:1.1.1.49] (A)	GO:0005737//cytoplasm	GO:0050661//NADP binding;GO:0004345//glucose-6-phosphate dehydrogenase activity	GO:0006006//glucose metabolic process;GO:0006098//pentose-phosphate shunt;GO:0055114//oxidation-reduction process	gi|763766708|gb|KJB33923.1|/2.3e-150/1
Gh_D08G1902	31.2263	146.267	2.22777	0	K05277|1|0.0|667|tcc:TCM_016139|leucoanthocyanidin dioxygenase [EC:1.14.11.19] (A)	-	GO:0046872//metal ion binding;GO:0050589//leucocyanidin oxygenase activity	GO:0010023//proanthocyanidin biosynthetic process;GO:0007033//vacuole organization;GO:0055114//oxidation-reduction process	gi|74273631|gb|ABA01483.1|/3.2e-207/gibberellin 3-hydroxylase 1 [Gossypium hirsutum]|gi|121755807|gb|ABM64801.1| anthocyanidin synthase [Gossypium hirsutum]
Gh_A03G1899	7.95151	37.2411	2.2276	5.24026e-14	K11876|1|2e-157|456|tcc:TCM_006296|proteasome assembly chaperone 2 (A)	-	-	GO:0006635//fatty acid beta-oxidation	gi|728814232|gb|KHG01472.1|/6.8e-148/1
Gh_A01G2021	1.85604	8.66252	2.22256	3.80038e-05	K11518|1|0.0|606|tcc:TCM_007667|mitochondrial import receptor subunit TOM40 (A)	GO:0005741//mitochondrial outer membrane	-	GO:0055085//transmembrane transport	gi|763744943|gb|KJB12382.1|/3.4e-181/1
Gh_D02G1607	15.2391	71.1239	2.22256	1.5146e-09	-	-	-	-	gi|763763828|gb|KJB31082.1|/1.0e-63/1
Gh_D06G0459	2.73526	12.7574	2.22159	2.28706e-14	-	-	GO:0004672//protein kinase activity	GO:0050896//response to stimulus;GO:0006468//protein phosphorylation	gi|763797632|gb|KJB64587.1|/0.0e+00/1
Gh_A09G0502	21.5382	100.316	2.21958	1.09024e-13	K05350|1|0.0|891|tcc:TCM_012568|beta-glucosidase [EC:3.2.1.21] (A)	-	GO:0004553//hydrolase activity, hydrolyzing O-glycosyl compounds	GO:0005975//carbohydrate metabolic process	gi|763767058|gb|KJB34273.1|/8.0e-310/1
Gh_A05G2434	4.21535	19.5622	2.21434	3.7275e-08	-	-	GO:0016740//transferase activity	-	gi|763793308|gb|KJB60304.1|/1.3e-76/1
Gh_D06G0212	2.72409	12.6328	2.21333	5.47796e-09	-	-	-	GO:0006351//transcription, DNA-templated	gi|763797027|gb|KJB63982.1|/0.0e+00/1
Gh_D05G1322	29.3356	135.92	2.21203	3.61932e-14	-	-	-	-	gi|763786605|gb|KJB53601.1|/7.8e-79/1
Gh_D03G0479	26.2303	121.424	2.21074	0	K01904|1|0.0|1038|tcc:TCM_025459|4-coumarate--CoA ligase [EC:6.2.1.12] (A)	-	GO:0047077;GO:0016207//4-coumarate-CoA ligase activity	GO:0009744//response to sucrose;GO:0010224//response to UV-B;GO:0009718//anthocyanin-containing compound biosynthetic process;GO:0010584//pollen exine formation;GO:0055114//oxidation-reduction process	gi|763751035|gb|KJB18423.1|/0.0e+00/1
Gh_D07G1945	19.1227	88.4852	2.21015	2.22044e-15	-	GO:0046658//anchored component of plasma membrane;GO:0005774//vacuolar membrane	-	GO:0016132//brassinosteroid biosynthetic process;GO:0048767//root hair elongation;GO:0009651//response to salt stress;GO:0006084//acetyl-CoA metabolic process;GO:0006816//calcium ion transport;GO:0007030//Golgi organization;GO:0016126//sterol biosynthetic process	gi|219810208|gb|ACL36352.1|/1.6e-225/fascilin-like arabinogalactan protein [Gossypium hirsutum]
Gh_A08G2306	2.12119	9.80003	2.20791	5.00088e-07	K10268|1|0.0|885|tcc:TCM_001750|F-box and leucine-rich repeat protein 2/20 (A)	-	GO:0016874//ligase activity	GO:0008152//metabolic process	gi|763759381|gb|KJB26712.1|/4.6e-272/1
Gh_D05G2033	4.59591	21.2334	2.20791	5.21456e-06	-	-	-	-	gi|763796206|gb|KJB63202.1|/1.1e-82/1
Gh_D10G1206	23.7149	109.2	2.20311	1.10356e-13	-	-	GO:0046983//protein dimerization activity;GO:0003677//DNA binding	-	gi|763801931|gb|KJB68869.1|/2.7e-81/1
Gh_A08G0666	29.1975	134.092	2.1993	2.2915e-13	K03676|1|1e-59|184|tcc:TCM_004551|glutaredoxin 3 (A)	GO:0005623//cell	GO:0009055//electron carrier activity;GO:0015035//protein disulfide oxidoreductase activity	GO:0045454//cell redox homeostasis;GO:0048653//anther development;GO:0055114//oxidation-reduction process	gi|763755870|gb|KJB23201.1|/2.5e-52/1
Gh_A03G0871	104.999	481.951	2.19851	2.5735e-13	K04713|1|3e-112|330|brp:103872122|sphinganine C4-monooxygenase [EC:1.14.13.169] (A)	-	-	GO:0008610//lipid biosynthetic process	gi|728846418|gb|KHG25861.1|/2.7e-153/1
Gh_A10G1883	3.83366	17.5786	2.19702	5.48084e-09	-	-	GO:0047372//acylglycerol lipase activity	GO:0008152//metabolic process;GO:0000041//transition metal ion transport	gi|728808825|gb|KHF98544.1|/5.3e-186/1
Gh_D05G1836	9.99223	45.7813	2.19588	1.10356e-13	K13082|1|0.0|592|pop:POPTR_0005s25110g|bifunctional dihydroflavonol 4-reductase/flavanone 4-reductase [EC:1.1.1.219 1.1.1.234] (A)	-	GO:0000166//nucleotide binding;GO:0050662//coenzyme binding;GO:0045552//dihydrokaempferol 4-reductase activity	GO:0009718//anthocyanin-containing compound biosynthetic process;GO:0055114//oxidation-reduction process	gi|763791250|gb|KJB58246.1|/2.1e-208/1
Gh_A12G1531	17.6204	80.7175	2.19563	2.17604e-14	K15040|1|0.0|505|tcc:TCM_011800|voltage-dependent anion channel protein 2 (A)	GO:0005741//mitochondrial outer membrane;GO:0046930//pore complex	GO:0015288//porin activity;GO:0008308//voltage-gated anion channel activity	GO:1903959	gi|763783625|gb|KJB50696.1|/3.6e-155/1
Gh_D05G1926	12.1712	55.7298	2.19497	0	-	-	GO:0016787//hydrolase activity	GO:0016042//lipid catabolic process	gi|763791446|gb|KJB58442.1|/2.6e-253/1
Gh_A10G1654	5.78195	26.4194	2.19197	2.6169e-07	K14492|1|5e-88|263|tcc:TCM_045246|two-component response regulator ARR-A family (A)	-	-	-	gi|763806156|gb|KJB73094.1|/5.4e-101/1
Gh_D02G1254	24.4997	111.825	2.19041	0	K04713|1|3e-111|327|brp:103872122|sphinganine C4-monooxygenase [EC:1.14.13.169] (A)	-	-	GO:0008610//lipid biosynthetic process	gi|728846418|gb|KHG25861.1|/1.4e-152/1
Gh_D02G0430	15.4172	70.3597	2.19021	1.38556e-13	K14516|1|3e-103|303|tcc:TCM_020871|ethylene-responsive transcription factor 1 (A)	GO:0005634//nucleus	GO:0003677//DNA binding;GO:0003700//sequence-specific DNA binding transcription factor activity	GO:0009867//jasmonic acid mediated signaling pathway;GO:0006355//regulation of transcription, DNA-templated	gi|763761199|gb|KJB28453.1|/2.5e-124/1
Gh_D12G0159	28.4796	129.899	2.18939	0	-	-	GO:0016787//hydrolase activity	GO:0008152//metabolic process	gi|763780171|gb|KJB47242.1|/1.9e-141/1
Gh_A12G0549	81.157	369.772	2.18785	1.08558e-12	K00475|1|0.0|719|tcc:TCM_000209|naringenin 3-dioxygenase [EC:1.14.11.9] (A)	-	GO:0046872//metal ion binding;GO:0045486//naringenin 3-dioxygenase activity	GO:0055114//oxidation-reduction process	gi|74273629|gb|ABA01482.1|/1.1e-215/gibberellin 20-oxidase 1 [Gossypium hirsutum]
Gh_D11G2676	1.89161	8.61451	2.18715	7.12626e-08	-	-	-	-	gi|763778004|gb|KJB45127.1|/0.0e+00/1
Gh_D07G0682	6.49583	29.5068	2.18346	5.18474e-13	K01126|1|0.0|700|tcc:TCM_014275|glycerophosphoryl diester phosphodiesterase [EC:3.1.4.46] (A)	GO:0005773//vacuole	GO:0047389//glycerophosphocholine phosphodiesterase activity;GO:0008889//glycerophosphodiester phosphodiesterase activity	GO:0006071//glycerol metabolic process;GO:0006629//lipid metabolic process	gi|763740824|gb|KJB08323.1|/4.4e-232/1
Gh_D05G1543	4.92663	22.3549	2.18192	2.1901e-10	-	-	-	-	gi|763790569|gb|KJB57565.1|/2.9e-229/1
Gh_A12G1143	269.11	1219.62	2.18017	7.48734e-13	-	GO:0005773//vacuole	GO:0016787//hydrolase activity	GO:0008152//metabolic process;GO:0006950//response to stress;GO:0002238//response to molecule of fungal origin	gi|763782766|gb|KJB49837.1|/5.6e-90/1
Gh_D06G0034	1.68829	7.64084	2.17817	5.72166e-05	-	-	-	-	gi|763796641|gb|KJB63596.1|/6.7e-199/1
Gh_D13G1017	6.75598	30.5761	2.17817	3.77476e-14	K04077|1|0.0|1039|tcc:TCM_011387|chaperonin GroEL (A)	GO:0009941//chloroplast envelope	GO:0005524//ATP binding	GO:0016556//mRNA modification;GO:0006655//phosphatidylglycerol biosynthetic process;GO:0042026//protein refolding;GO:0019288//isopentenyl diphosphate biosynthetic process, methylerythritol 4-phosphate pathway;GO:0000023//maltose metabolic process;GO:0019252//starch biosynthetic process;GO:0043085//positive regulation of catalytic activity	gi|763743772|gb|KJB11271.1|/0.0e+00/1
Gh_A11G0405	6.89386	31.2001	2.17817	5.72166e-05	-	GO:0005634//nucleus	GO:0003677//DNA binding	-	gi|763773075|gb|KJB40198.1|/5.9e-43/1
Gh_D08G2387	1.51991	6.87876	2.17817	5.72166e-05	K00001|1|0.0|688|tcc:TCM_025219|alcohol dehydrogenase [EC:1.1.1.1] (A)	-	GO:0016491//oxidoreductase activity;GO:0008270//zinc ion binding	GO:0009611//response to wounding;GO:0009805//coumarin biosynthetic process;GO:0055114//oxidation-reduction process	gi|763759493|gb|KJB26824.1|/1.2e-225/1
Gh_D05G0429	24.6128	111.174	2.17535	9.74776e-14	K06118|1|0.0|894|tcc:TCM_037296|UDP-sulfoquinovose synthase [EC:3.13.1.1] (A)	-	-	-	gi|763787684|gb|KJB54680.1|/6.5e-282/1
Gh_D10G0680	6.30964	28.4569	2.17315	3.18902e-11	-	-	-	-	gi|763803594|gb|KJB70532.1|/2.0e-217/1
Gh_D11G2217	3.30905	14.924	2.17315	6.79992e-06	K01802|1|7e-122|351|tcc:TCM_001183|peptidylprolyl isomerase [EC:5.2.1.8] (A)	GO:0010598//NAD(P)H dehydrogenase complex (plastoquinone);GO:0009535//chloroplast thylakoid membrane	GO:0031679//NADH dehydrogenase (plastoquinone) activity;GO:0003755//peptidyl-prolyl cis-trans isomerase activity	GO:0006457//protein folding;GO:0000413//protein peptidyl-prolyl isomerization;GO:0055114//oxidation-reduction process	gi|763777126|gb|KJB44249.1|/5.1e-129/1
Gh_D11G1264	2.82605	12.7174	2.16995	1.17673e-06	K10760|1|0.0|526|tcc:TCM_004434|adenylate isopentenyltransferase (cytokinin synthase) (A)	-	GO:0052622//ATP dimethylallyltransferase activity;GO:0009824//AMP dimethylallyltransferase activity;GO:0052623//ADP dimethylallyltransferase activity	GO:0007131//reciprocal meiotic recombination;GO:0008033//tRNA processing	gi|763774955|gb|KJB42078.1|/1.3e-184/1
Gh_D11G1599	8.87042	39.9001	2.16932	7.57172e-14	K05605|1|0.0|786|zma:103633681|3-hydroxyisobutyryl-CoA hydrolase [EC:3.1.2.4] (A)	-	GO:0008233//peptidase activity;GO:0004300//enoyl-CoA hydratase activity;GO:0016853//isomerase activity	GO:0006508//proteolysis	gi|763775779|gb|KJB42902.1|/2.9e-250/1
Gh_D13G0717	3.22956	14.5109	2.16772	2.73184e-07	K09287|1|2e-174|494|tcc:TCM_011862|RAV-like factor (A)	GO:0005634//nucleus	GO:0003700//sequence-specific DNA binding transcription factor activity;GO:0003677//DNA binding	GO:0006355//regulation of transcription, DNA-templated	gi|763813218|gb|KJB80070.1|/6.4e-176/1
Gh_A11G3058	61.183	274.28	2.16445	2.8666e-13	-	-	-	-	gi|763774186|gb|KJB41309.1|/5.1e-112/1
Gh_A01G1839	2.63533	11.7973	2.1624	4.17416e-10	K10775|1|0.0|1380|tcc:TCM_022179|phenylalanine ammonia-lyase [EC:4.3.1.24] (A)	GO:0005737//cytoplasm	GO:0045548//phenylalanine ammonia-lyase activity	GO:0009800//cinnamic acid biosynthetic process;GO:0006559//L-phenylalanine catabolic process	gi|339715878|gb|AEJ88223.1|/0.0e+00/phenylalanine ammonia lyase [Prunus persica]
Gh_A12G1336	16.4687	73.5585	2.15917	1.10356e-13	-	-	-	-	gi|763783190|gb|KJB50261.1|/6.5e-108/1
Gh_D01G2064	3.78899	16.8802	2.15545	5.80804e-07	-	-	-	-	gi|763749267|gb|KJB16706.1|/2.1e-151/1
Gh_A08G1445	3.82992	17.0625	2.15545	3.02998e-06	-	GO:0005829//cytosol;GO:0005886//plasma membrane	GO:0016787//hydrolase activity	GO:0008152//metabolic process	gi|728845137|gb|KHG24580.1|/9.1e-65/1
Gh_A03G1094	7.41684	33.0425	2.15545	6.04982e-11	-	GO:0005768//endosome;GO:0005802//trans-Golgi network	-	GO:0006857//oligopeptide transport	gi|763763627|gb|KJB30881.1|/1.5e-164/1
Gh_A02G1669	13.1151	58.4288	2.15545	6.04982e-11	-	-	-	-	gi|728845370|gb|KHG24813.1|/5.5e-86/1
Gh_D12G2089	4.74076	21.1204	2.15545	1.04805e-13	-	GO:0005622//intracellular	-	GO:0010103//stomatal complex morphogenesis;GO:0016226//iron-sulfur cluster assembly;GO:0045036//protein targeting to chloroplast;GO:0009793//embryo development ending in seed dormancy;GO:0009073//aromatic amino acid family biosynthetic process	gi|763784599|gb|KJB51670.1|/0.0e+00/1
Gh_A10G1436	1.88729	8.40801	2.15545	5.80804e-07	-	GO:0009706//chloroplast inner membrane;GO:0009570//chloroplast stroma	GO:0000287//magnesium ion binding;GO:0003924//GTPase activity;GO:0005525//GTP binding	GO:0016556//mRNA modification;GO:0006364//rRNA processing;GO:0010027//thylakoid membrane organization;GO:0009658//chloroplast organization;GO:0009793//embryo development ending in seed dormancy	gi|763805691|gb|KJB72629.1|/7.2e-260/1
Gh_D11G0605	1.72797	7.69819	2.15545	2.28492e-05	K00001|1|0.0|728|tcc:TCM_001447|alcohol dehydrogenase [EC:1.1.1.1] (A)	-	GO:0008270//zinc ion binding;GO:0004022//alcohol dehydrogenase (NAD) activity	GO:0055114//oxidation-reduction process	gi|763773341|gb|KJB40464.1|/8.5e-212/1
Gh_A12G1909	6.28151	27.9259	2.15242	4.35208e-14	-	GO:0005622//intracellular	-	GO:0010103//stomatal complex morphogenesis;GO:0016226//iron-sulfur cluster assembly;GO:0045036//protein targeting to chloroplast;GO:0009793//embryo development ending in seed dormancy;GO:0009073//aromatic amino acid family biosynthetic process	gi|763784599|gb|KJB51670.1|/0.0e+00/1
Gh_A09G0764	64.4129	284.463	2.14282	1.83409e-13	-	GO:0005618//cell wall;GO:0031012//extracellular matrix;GO:0005576//extracellular region	GO:0045735//nutrient reservoir activity;GO:0030145//manganese ion binding;GO:0004784//superoxide dismutase activity	GO:0055114//oxidation-reduction process;GO:0010103//stomatal complex morphogenesis;GO:0030003//cellular cation homeostasis;GO:0070838//divalent metal ion transport;GO:0019430//removal of superoxide radicals	gi|763767794|gb|KJB35009.1|/1.2e-147/1
Gh_D09G0315	2.40173	10.5678	2.13752	9.39806e-06	-	-	GO:0046872//metal ion binding	-	gi|763766684|gb|KJB33899.1|/7.0e-152/1
Gh_A11G0873	5.00739	21.9984	2.13527	1.06359e-13	K17679|1|0.0|1246|tcc:TCM_005166|ATP-dependent RNA helicase MSS116, mitochondrial [EC:3.6.4.13] (A)	-	GO:0003676//nucleic acid binding;GO:0005524//ATP binding;GO:0004386//helicase activity	GO:0008152//metabolic process	gi|763774391|gb|KJB41514.1|/0.0e+00/1
Gh_D07G1116	5.10656	22.413	2.13391	4.8681e-12	K09528|1|0.0|562|tcc:TCM_041220|DnaJ homolog subfamily C member 8 (A)	-	-	-	gi|763741648|gb|KJB09147.1|/1.1e-281/1
Gh_A04G0821	0.592717	2.59868	2.13236	8.87592e-05	-	GO:0009507//chloroplast	GO:0008716//D-alanine-D-alanine ligase activity;GO:0046872//metal ion binding;GO:0005524//ATP binding	GO:0008152//metabolic process	gi|763810184|gb|KJB77086.1|/0.0e+00/1
Gh_D02G2065	0.95401	4.18271	2.13236	8.87592e-05	-	-	GO:0016491//oxidoreductase activity;GO:0008234//cysteine-type peptidase activity	GO:0006508//proteolysis	gi|590686832|ref|XP_007042494.1|/1.3e-163/Granulin repeat cysteine protease family protein [Theobroma cacao]|gi|508706429|gb|EOX98325.1| Granulin repeat cysteine protease family protein [Theobroma cacao]
Gh_D11G2861	2.01071	8.81565	2.13236	8.87592e-05	K03687|1|1e-159|454|tcc:TCM_030793|molecular chaperone GrpE (A)	GO:0005759//mitochondrial matrix	GO:0000774//adenyl-nucleotide exchange factor activity;GO:0051087//chaperone binding;GO:0042803//protein homodimerization activity	GO:0006457//protein folding;GO:0050790//regulation of catalytic activity	gi|763778436|gb|KJB45559.1|/7.5e-162/1
Gh_D02G2164	5.70526	25.0139	2.13236	1.48792e-07	-	-	-	GO:0009058//biosynthetic process	gi|763765288|gb|KJB32542.1|/6.7e-112/1
Gh_A08G2080	8.88023	38.8679	2.12991	5.52634e-09	-	-	GO:0008270//zinc ion binding	-	gi|763759698|gb|KJB27029.1|/6.9e-99/1
Gh_D06G1794	33.4259	145.871	2.12565	5.68212e-13	-	-	GO:0004252//serine-type endopeptidase activity	GO:0006508//proteolysis	gi|763800658|gb|KJB67613.1|/1.1e-275/1
Gh_A06G0175	8.53687	37.2274	2.12458	1.02141e-13	-	-	GO:0046872//metal ion binding;GO:0003700//sequence-specific DNA binding transcription factor activity	GO:0006355//regulation of transcription, DNA-templated	gi|763752002|gb|KJB19390.1|/2.3e-233/1
Gh_A01G2050	34.9002	151.643	2.11938	0	-	-	-	-	gi|728844903|gb|KHG24346.1|/9.8e-213/1
Gh_D01G1066	1.58328	6.85767	2.1148	3.43788e-05	-	-	-	-	gi|763747212|gb|KJB14651.1|/4.4e-232/1
Gh_A12G1558	44.4184	192.186	2.11328	2.74226e-13	K13081|1|0.0|604|tcc:TCM_011870|leucoanthocyanidin reductase [EC:1.17.1.3] (A)	-	-	-	gi|76559864|tpe|CAI56319.1|/1.8e-205/TPA: leucoanthocyanidin reductase 1 [Gossypium arboreum]
Gh_A12G1931	4.58741	19.8317	2.11205	4.86832e-12	K01177|1|0.0|1001|tcc:TCM_015812|beta-amylase [EC:3.2.1.2] (A)	GO:0009570//chloroplast stroma	GO:0016161//beta-amylase activity	GO:0000024//maltose biosynthetic process;GO:0005983//starch catabolic process	gi|763784663|gb|KJB51734.1|/0.0e+00/1
Gh_A05G1804	8.54737	36.8702	2.1089	1.68867e-11	-	GO:0005829//cytosol	GO:0035671//enone reductase activity;GO:0047568//3-oxo-5-beta-steroid 4-dehydrogenase activity;GO:0003854//3-beta-hydroxy-delta5-steroid dehydrogenase activity	GO:0010051//xylem and phloem pattern formation;GO:0008202//steroid metabolic process;GO:0055114//oxidation-reduction process	gi|763791608|gb|KJB58604.1|/5.6e-158/1
Gh_D04G1584	23.7838	102.546	2.10822	1.81632e-13	-	-	GO:0016758//transferase activity, transferring hexosyl groups	GO:0008152//metabolic process	gi|763810759|gb|KJB77661.1|/2.2e-284/1
Gh_D01G2080	4.58318	19.7377	2.10654	1.04805e-13	K10775|1|0.0|1379|tcc:TCM_022179|phenylalanine ammonia-lyase [EC:4.3.1.24] (A)	GO:0005737//cytoplasm	GO:0045548//phenylalanine ammonia-lyase activity	GO:0009800//cinnamic acid biosynthetic process;GO:0006559//L-phenylalanine catabolic process	gi|339715878|gb|AEJ88223.1|/0.0e+00/phenylalanine ammonia lyase [Prunus persica]
Gh_D07G1381	3.11001	13.3935	2.10654	2.91384e-09	-	-	-	-	gi|763742171|gb|KJB09670.1|/2.3e-252/1
Gh_D04G0463	1.55112	6.65439	2.101	1.36378e-05	K18164|1|0.0|876|tcc:TCM_018355|NADH dehydrogenase [ubiquinone] 1 alpha subcomplex assembly factor 7 (A)	-	GO:0008270//zinc ion binding;GO:0004729//oxygen-dependent protoporphyrinogen oxidase activity	GO:0045333//cellular respiration;GO:0015979//photosynthesis	gi|763808860|gb|KJB75762.1|/1.1e-285/1
Gh_D09G1637	3.5864	15.3859	2.101	8.08758e-08	-	-	-	-	gi|763769912|gb|KJB37127.1|/4.2e-209/1
Gh_D13G2550	393.072	1685.01	2.09989	0	-	GO:0048046//apoplast;GO:0009507//chloroplast;GO:0005777//peroxisome;GO:0005829//cytosol;GO:0009506//plasmodesma;GO:0005634//nucleus	GO:0000166//nucleotide binding;GO:0003697//single-stranded DNA binding;GO:0003690//double-stranded DNA binding;GO:0003729//mRNA binding	GO:0006094//gluconeogenesis;GO:0032508//DNA duplex unwinding;GO:0010119//regulation of stomatal movement;GO:0006833//water transport;GO:0006406//mRNA export from nucleus;GO:0006972//hyperosmotic response;GO:0007030//Golgi organization;GO:0006096//glycolytic process;GO:0010228//vegetative to reproductive phase transition of meristem;GO:0009266//response to temperature stimulus;GO:0000380//alternat…	gi|211906474|gb|ACJ11730.1|/1.2e-98/glycine-rich RNA-binding protein [Gossypium hirsutum]
Gh_D13G1999	23.7052	101.537	2.09873	3.77476e-14	-	-	GO:0020037//heme binding;GO:0005344//oxygen transporter activity;GO:0005506//iron ion binding;GO:0019825//oxygen binding	GO:0015671//oxygen transport;GO:0009733//response to auxin	gi|763816015|gb|KJB82867.1|/3.0e-95/1
Gh_D10G1373	13.7061	58.6386	2.09703	1.68889e-11	-	GO:0016021//integral component of membrane;GO:0009706//chloroplast inner membrane	-	GO:0015031//protein transport	gi|763805085|gb|KJB72023.1|/1.2e-60/1
Gh_A11G2345	24.8644	106.286	2.0958	0	-	-	GO:0030246//carbohydrate binding;GO:0003824//catalytic activity	GO:0005975//carbohydrate metabolic process	gi|763777960|gb|KJB45083.1|/6.7e-199/1
Gh_A07G0422	82.1333	350.204	2.09216	4.04122e-14	K15382|1|2e-162|458|tcc:TCM_014707|solute carrier family 50 (sugar transporter) (A)	GO:0005887//integral component of plasma membrane	GO:0008515//sucrose transmembrane transporter activity	GO:0034219//carbohydrate transmembrane transport;GO:0015770//sucrose transport	gi|763740462|gb|KJB07961.1|/6.2e-155/1
Gh_D09G0509	3.26337	13.8923	2.08986	2.93434e-09	K05350|1|0.0|902|tcc:TCM_012568|beta-glucosidase [EC:3.2.1.21] (A)	-	GO:0004553//hydrolase activity, hydrolyzing O-glycosyl compounds	GO:0005975//carbohydrate metabolic process	gi|763767058|gb|KJB34273.1|/7.3e-313/1
Gh_D06G0185	3.10224	13.2064	2.08986	4.86878e-12	-	-	GO:0030246//carbohydrate binding;GO:0005524//ATP binding;GO:0004674//protein serine/threonine kinase activity	GO:0048544//recognition of pollen;GO:0006468//protein phosphorylation	gi|763796956|gb|KJB63911.1|/0.0e+00/1
Gh_D09G0971	10.7321	45.5985	2.08706	2.19672e-10	K13449|3|6e-76|231|rcu:RCOM_1381930|pathogenesis-related protein 1 (A)	GO:0005576//extracellular region	-	-	gi|763768247|gb|KJB35462.1|/7.4e-107/1
Gh_A02G0063	23.0588	97.9037	2.08605	5.4845e-14	K07119|1|0.0|600|tcc:TCM_019792|(A)	-	GO:0032440//2-alkenal reductase [NAD(P)] activity;GO:0008270//zinc ion binding;GO:0047655	GO:0055114//oxidation-reduction process	gi|728843103|gb|KHG22546.1|/1.8e-201/1
Gh_D02G2341	15.397	65.3652	2.08587	2.17604e-14	-	-	-	-	gi|763765573|gb|KJB32827.1|/2.4e-188/1
Gh_A06G0058	108.563	460.658	2.08517	8.12906e-13	-	-	GO:0043565//sequence-specific DNA binding;GO:0004518//nuclease activity	GO:0090305//nucleic acid phosphodiester bond hydrolysis;GO:0031063//regulation of histone deacetylation;GO:0050832//defense response to fungus;GO:0045892//negative regulation of transcription, DNA-templated	gi|728850570|gb|KHG30013.1|/1.1e-194/1
Gh_A07G0148	2.3733	10.0697	2.08506	1.78971e-07	-	-	GO:0046983//protein dimerization activity	-	gi|728807369|gb|KHF97539.1|/2.9e-284/1
Gh_A07G2276	3.48846	14.8012	2.08506	1.53456e-09	K05350|1|0.0|887|tcc:TCM_019281|beta-glucosidase [EC:3.2.1.21] (A)	-	GO:0008422//beta-glucosidase activity	GO:0005975//carbohydrate metabolic process	gi|728832874|gb|KHG12317.1|/7.9e-308/1
Gh_A11G2168	9.07182	38.491	2.08506	1.02141e-13	-	GO:0005634//nucleus	GO:0003677//DNA binding	GO:0044699;GO:0006355//regulation of transcription, DNA-templated	gi|443682296|gb|AGC97438.1|/1.9e-175/NAC protein 8 [Gossypium hirsutum]
Gh_D10G0084	6.41053	27.1993	2.08506	1.53456e-09	K10047|1|4e-175|491|tcc:TCM_030375|inositol-phosphate phosphatase / L-galactose 1-phosphate phosphatase [EC:3.1.3.25 3.1.3.93] (A)	-	-	-	gi|763802236|gb|KJB69174.1|/7.2e-156/1
Gh_A10G0549	5.70526	24.207	2.08506	1.78971e-07	-	-	GO:0030246//carbohydrate binding	GO:0015996//chlorophyll catabolic process;GO:0019762//glucosinolate catabolic process;GO:0080028//nitrile biosynthetic process	gi|728844379|gb|KHG23822.1|/2.1e-104/1
Gh_A11G2273	1.95417	8.27601	2.08238	1.09813e-08	K14509|1|0.0|1330|tcc:TCM_026253|ethylene receptor [EC:2.7.13.-] (A)	GO:0005789//endoplasmic reticulum membrane	GO:0051740//ethylene binding;GO:0000155//phosphorelay sensor kinase activity	GO:0018106//peptidyl-histidine phosphorylation;GO:0023014//signal transduction by phosphorylation;GO:0009738//abscisic acid-activated signaling pathway;GO:0030968//endoplasmic reticulum unfolded protein response;GO:0010105//negative regulation of ethylene-activated signaling pathway	gi|763777807|gb|KJB44930.1|/0.0e+00/1
Gh_D05G0111	5.8625	24.828	2.08238	1.09813e-08	-	GO:0009535//chloroplast thylakoid membrane;GO:0009570//chloroplast stroma	-	GO:0016226//iron-sulfur cluster assembly;GO:0010275//NAD(P)H dehydrogenase complex assembly;GO:0009073//aromatic amino acid family biosynthetic process	gi|763786921|gb|KJB53917.1|/1.7e-146/1
Gh_A07G1742	3.74139	15.845	2.08238	1.09813e-08	-	GO:0046658//anchored component of plasma membrane;GO:0005774//vacuolar membrane	-	GO:0016132//brassinosteroid biosynthetic process;GO:0048767//root hair elongation;GO:0009651//response to salt stress;GO:0006084//acetyl-CoA metabolic process;GO:0006816//calcium ion transport;GO:0007030//Golgi organization;GO:0016126//sterol biosynthetic process	gi|219810208|gb|ACL36352.1|/7.0e-222/fascilin-like arabinogalactan protein [Gossypium hirsutum]
Gh_D05G1223	1.36635	5.77975	2.08068	2.33478e-06	K17471|1|0.0|1189|tcc:TCM_028682|sulfate transporter 3 (A)	GO:0009506//plasmodesma;GO:0016021//integral component of membrane	GO:0008271//secondary active sulfate transmembrane transporter activity	GO:1902358//sulfate transmembrane transport	gi|763789722|gb|KJB56718.1|/0.0e+00/1
Gh_D11G2968	13.0278	55.0301	2.07863	0	-	-	-	-	gi|763778675|gb|KJB45798.1|/1.5e-111/1
Gh_A11G1596	3.35855	14.175	2.07744	5.70146e-09	K01735|1|0.0|773|tcc:TCM_000167|3-dehydroquinate synthase [EC:4.2.3.4] (A)	-	-	-	gi|763776174|gb|KJB43297.1|/4.0e-184/1
Gh_A03G1806	15.1091	63.6837	2.0755	0	-	-	-	-	gi|728846359|gb|KHG25802.1|/0.0e+00/1
Gh_D06G2100	25.5021	107.456	2.07505	0	-	-	GO:0046872//metal ion binding	GO:0044699	gi|763801340|gb|KJB68295.1|/1.6e-151/1
Gh_D10G2568	8.42188	35.462	2.07406	0	-	-	GO:0004672//protein kinase activity;GO:0005524//ATP binding	GO:0035556//intracellular signal transduction;GO:0023014//signal transduction by phosphorylation	gi|763805898|gb|KJB72836.1|/0.0e+00/1
Gh_D04G1320	1.38744	5.83775	2.07298	4.39074e-08	-	GO:0009507//chloroplast	GO:0008716//D-alanine-D-alanine ligase activity;GO:0046872//metal ion binding;GO:0005524//ATP binding	GO:0008152//metabolic process	gi|763810184|gb|KJB77086.1|/0.0e+00/1
Gh_A02G0278	2.84446	11.9682	2.07298	1.01237e-06	K10808|1|0.0|642|tcc:TCM_020494|ribonucleoside-diphosphate reductase subunit M2 [EC:1.17.4.1] (A)	GO:0005829//cytosol;GO:0005971//ribonucleoside-diphosphate reductase complex	GO:0004748//ribonucleoside-diphosphate reductase activity, thioredoxin disulfide as acceptor	GO:0055114//oxidation-reduction process;GO:0006281//DNA repair;GO:0051726//regulation of cell cycle;GO:0009220//pyrimidine ribonucleotide biosynthetic process;GO:0009186//deoxyribonucleoside diphosphate metabolic process;GO:0007275//multicellular organismal development	gi|728835448|gb|KHG14891.1|/1.8e-205/1
Gh_A02G0088	1.72797	7.27052	2.07298	5.31516e-05	-	-	-	-	gi|763760571|gb|KJB27825.1|/9.0e-63/1
Gh_D09G0024	1.00426	4.2255	2.07298	5.31516e-05	-	-	-	GO:0044699	gi|763766015|gb|KJB33230.1|/0.0e+00/1
Gh_D02G0804	5.3166	22.3173	2.06959	1.15404e-10	-	GO:0016021//integral component of membrane	GO:0022857//transmembrane transporter activity	GO:0055085//transmembrane transport	gi|728838565|gb|KHG18008.1|/2.0e-217/1
Gh_A09G0351	2.29305	9.6045	2.06644	4.53258e-07	K00876|1|0.0|883|tcc:TCM_017168|uridine kinase [EC:2.7.1.48] (A)	-	GO:0004849//uridine kinase activity;GO:0005524//ATP binding;GO:0016757//transferase activity, transferring glycosyl groups	GO:0044211//CTP salvage;GO:0044206//UMP salvage;GO:0016310//phosphorylation	gi|728830895|gb|KHG10338.1|/6.0e-272/1
Gh_A05G1412	5.86072	24.5478	2.06644	6.06538e-11	K00861|1|0.0|676|tcc:TCM_029985|riboflavin kinase [EC:2.7.1.26] (A)	-	GO:0003919//FMN adenylyltransferase activity;GO:0008967//phosphoglycolate phosphatase activity;GO:0008531//riboflavin kinase activity	GO:0016311//dephosphorylation;GO:0019375//galactolipid biosynthetic process;GO:0009231//riboflavin biosynthetic process;GO:0016310//phosphorylation;GO:0045892//negative regulation of transcription, DNA-templated;GO:0016036//cellular response to phosphate starvation	gi|763790660|gb|KJB57656.1|/4.3e-211/1
Gh_D01G1006	1.5383	6.43018	2.06352	2.05252e-05	K03327|1|0.0|822|tcc:TCM_033972|multidrug resistance protein, MATE family (A)	GO:0005774//vacuolar membrane;GO:0016021//integral component of membrane	GO:0015238//drug transmembrane transporter activity;GO:0015297//antiporter activity	GO:0006855//drug transmembrane transport	gi|763747100|gb|KJB14539.1|/9.6e-281/1
Gh_D04G1369	5.68349	23.7573	2.06352	1.13562e-08	-	-	-	GO:0044238;GO:1901360//organic cyclic compound metabolic process;GO:0006807//nitrogen compound metabolic process;GO:0006725//cellular aromatic compound metabolic process	gi|763810306|gb|KJB77208.1|/2.7e-151/1
Gh_A05G0066	6.75098	28.2195	2.06352	0	K01507|1|0.0|1494|tcc:TCM_038184|inorganic pyrophosphatase [EC:3.6.1.1] (A)	GO:0016021//integral component of membrane;GO:0005739//mitochondrion;GO:0009941//chloroplast envelope;GO:0009705//plant-type vacuole membrane;GO:0005794//Golgi apparatus	GO:0046872//metal ion binding;GO:0004427//inorganic diphosphatase activity;GO:0032440//2-alkenal reductase [NAD(P)] activity;GO:0009678//hydrogen-translocating pyrophosphatase activity	GO:0055114//oxidation-reduction process;GO:0010248//establishment or maintenance of transmembrane electrochemical gradient;GO:0009414//response to water deprivation;GO:0009651//response to salt stress;GO:0009926//auxin polar transport;GO:0048366//leaf development;GO:0015992//proton transport	gi|597439647|sp|P21616.4|AVP_VIGRR/0.0e+00/RecName: Full=Pyrophosphate-energized vacuolar membrane proton pump; AltName: Full=Pyrophosphate-energized inorganic pyrophosphatase; Short=H(+)-PPase; AltName: Full=Vacuolar H(+)-pyrophosphatase [Vigna radiata var. radiata]|gi|381353077|pdb|4A01|A Chain A, Crystal Structure Of The H-Translocating Pyrophosphatase|gi|381353078|pdb|4A01|B Chain B, Crystal …
Gh_A09G2235	1.68314	6.99859	2.05591	3.02108e-09	K11593|1|0.0|1890|tcc:TCM_020717|eukaryotic translation initiation factor 2C (A)	-	GO:0016740//transferase activity;GO:0003743//translation initiation factor activity;GO:0035198//miRNA binding	GO:0006413//translational initiation;GO:0006346//methylation-dependent chromatin silencing;GO:0007267//cell-cell signaling;GO:0009944//polarity specification of adaxial/abaxial axis;GO:0010050//vegetative phase change;GO:0009855//determination of bilateral symmetry;GO:0035019//somatic stem cell maintenance;GO:0010051//xylem and phloem pattern formation;GO:0009887//organ morphogenesis;GO:0010014//…	gi|763771008|gb|KJB38223.1|/0.0e+00/1
Gh_D05G2671	21.0321	87.4528	2.05591	9.92254e-08	-	-	-	-	gi|763793231|gb|KJB60227.1|/7.0e-31/1
Gh_D08G1604	10.5542	43.7928	2.05288	0	K13496|1|0.0|793|tcc:TCM_022334|UDP-glucosyl transferase 73C [EC:2.4.1.-] (A)	-	GO:0035251//UDP-glucosyltransferase activity	GO:0008152//metabolic process	gi|763757700|gb|KJB25031.1|/1.7e-252/1
Gh_D06G2224	2.1462	8.8854	2.04965	3.27572e-06	K00981|1|0.0|810|tcc:TCM_030348|phosphatidate cytidylyltransferase [EC:2.7.7.41] (A)	GO:0016021//integral component of membrane;GO:0005783//endoplasmic reticulum	GO:0004605//phosphatidate cytidylyltransferase activity	GO:0019408//dolichol biosynthetic process;GO:0016024//CDP-diacylglycerol biosynthetic process	gi|763801604|gb|KJB68559.1|/6.8e-254/1
Gh_A04G0281	2.48911	10.2919	2.04781	2.3827e-08	K14487|1|0.0|856|tcc:TCM_031565|auxin responsive GH3 gene family (A)	-	-	-	gi|763794805|gb|KJB61801.1|/1.1e-296/1
Gh_D13G1656	6.3379	26.0892	2.04137	1.35447e-13	K13496|1|0.0|725|tcc:TCM_025453|UDP-glucosyl transferase 73C [EC:2.4.1.-] (A)	-	GO:0016758//transferase activity, transferring hexosyl groups	GO:0008152//metabolic process	gi|763815355|gb|KJB82207.1|/1.2e-291/1
Gh_D01G2119	8.74343	35.9562	2.03997	6.09128e-11	K00799|1|1e-133|382|tcc:TCM_022060|glutathione S-transferase [EC:2.5.1.18] (A)	GO:0005737//cytoplasm	GO:0046872//metal ion binding;GO:0004364//glutathione transferase activity	GO:0008152//metabolic process	gi|763749432|gb|KJB16871.1|/3.7e-140/1
Gh_A12G0900	3.52027	14.4632	2.03863	3.10736e-09	-	GO:0005774//vacuolar membrane;GO:0005739//mitochondrion;GO:0009941//chloroplast envelope	-	-	gi|763782229|gb|KJB49300.1|/3.5e-166/1
Gh_D13G1851	1.03132	4.22993	2.03615	2.57972e-07	K12120|1|0.0|2048|tcc:TCM_047056|phytochrome A (A)	-	-	-	gi|371940254|dbj|BAL45564.1|/0.0e+00/Phytochrome A2 [Glycine soja]
Gh_A08G1335	24.9902	102.375	2.03443	9.0632e-12	-	-	-	-	gi|763757690|gb|KJB25021.1|/5.0e-40/1
Gh_D11G2469	6.93237	28.3677	2.03283	4.87676e-12	-	GO:0005634//nucleus	GO:0003677//DNA binding;GO:0003700//sequence-specific DNA binding transcription factor activity	GO:0006355//regulation of transcription, DNA-templated;GO:0010260//organ senescence;GO:0006865//amino acid transport	gi|763777590|gb|KJB44713.1|/2.2e-212/1
Gh_D02G1715	1.02131	4.17084	2.02991	8.3559e-05	-	-	GO:0016301//kinase activity	GO:0016310//phosphorylation	gi|763764136|gb|KJB31390.1|/0.0e+00/1
Gh_D01G0711	18.0301	73.5002	2.02734	2.6409e-08	-	-	-	-	gi|763746406|gb|KJB13845.1|/1.4e-35/1
Gh_A08G1562	27.6504	112.613	2.026	2.74892e-13	K00276|1|0.0|1352|tcc:TCM_016065|primary-amine oxidase [EC:1.4.3.21] (A)	-	GO:0052593//tryptamine:oxygen oxidoreductase (deaminating) activity;GO:0005507//copper ion binding;GO:0052595//aliphatic-amine oxidase activity;GO:0052596//phenethylamine:oxygen oxidoreductase (deaminating) activity;GO:0048038//quinone binding;GO:0052594//aminoacetone:oxygen oxidoreductase(deaminating) activity;GO:0008131//primary amine oxidase activity	GO:0055114//oxidation-reduction process;GO:0009308//amine metabolic process	gi|763758317|gb|KJB25648.1|/0.0e+00/1
Gh_A07G1968	1.11125	4.52285	2.02505	3.16612e-05	-	-	-	-	gi|763743900|gb|KJB11399.1|/0.0e+00/1
Gh_A11G3070	8.5579	34.8311	2.02505	3.16612e-05	-	-	-	-	gi|728837157|gb|KHG16600.1|/5.1e-42/1
Gh_D11G2009	3.52861	14.3617	2.02505	3.16612e-05	-	-	-	-	gi|763776762|gb|KJB43885.1|/5.4e-120/1
Gh_A07G1122	4.41048	17.9378	2.02399	1.672e-13	K00392|1|0.0|1343|tcc:TCM_040722|sulfite reductase (ferredoxin) [EC:1.8.7.1] (A)	GO:0009941//chloroplast envelope;GO:0048046//apoplast;GO:0010319//stromule;GO:0016020//membrane;GO:0042644//chloroplast nucleoid	GO:0050311//sulfite reductase (ferredoxin) activity;GO:0051539//4 iron, 4 sulfur cluster binding;GO:0020037//heme binding;GO:0016002//sulfite reductase activity;GO:0003677//DNA binding;GO:0005507//copper ion binding	GO:0019424;GO:0016126//sterol biosynthetic process;GO:0006275//regulation of DNA replication;GO:0006833//water transport;GO:0006323//DNA packaging;GO:0006972//hyperosmotic response;GO:0007030//Golgi organization;GO:0006096//glycolytic process;GO:0045892//negative regulation of transcription, DNA-templated;GO:0019761//glucosinolate biosynthetic process;GO:0046686//response to cadmium ion;GO:000968…	gi|763816662|gb|KJB83514.1|/0.0e+00/1
Gh_D05G0108	117.283	476.887	2.02366	0	-	-	-	-	gi|763786933|gb|KJB53929.1|/4.9e-38/1
Gh_D07G1067	0.846738	3.43696	2.02114	1.22002e-05	-	-	-	-	gi|763741543|gb|KJB09042.1|/0.0e+00/1
Gh_D01G0648	10.8738	44.1164	2.02045	9.10382e-15	-	-	GO:0016788//hydrolase activity, acting on ester bonds	GO:0015824//proline transport;GO:0008152//metabolic process	gi|763746269|gb|KJB13708.1|/9.6e-228/1
Gh_D01G0749	2.66859	10.8079	2.01794	4.79308e-06	-	GO:0005622//intracellular	-	GO:0035556//intracellular signal transduction;GO:0009738//abscisic acid-activated signaling pathway;GO:0009723//response to ethylene	gi|763746482|gb|KJB13921.1|/1.7e-180/1
Gh_D06G0181	1.53455	6.21503	2.01794	4.79308e-06	K00058|1|0.0|991|vvi:100259056|D-3-phosphoglycerate dehydrogenase [EC:1.1.1.95] (A)	GO:0005739//mitochondrion;GO:0009570//chloroplast stroma;GO:0016020//membrane	GO:0051287//NAD binding;GO:0004617//phosphoglycerate dehydrogenase activity;GO:0005524//ATP binding;GO:0016597//amino acid binding	GO:0009561//megagametogenesis;GO:0055114//oxidation-reduction process;GO:0006564//L-serine biosynthetic process	gi|763796924|gb|KJB63879.1|/0.0e+00/1
Gh_A04G0623	166.339	672.459	2.01532	1.92291e-13	K11294|1|2e-144|412|tcc:TCM_022172|nucleolin (A)	GO:0009579//thylakoid;GO:0044434	GO:0003723//RNA binding	GO:0006952//defense response;GO:1901360//organic cyclic compound metabolic process;GO:0006725//cellular aromatic compound metabolic process	gi|728811219|gb|KHG00077.1|/3.2e-156/1
Gh_A02G0138	6.42535	25.9748	2.01527	2.26526e-10	K15287|1|0.0|548|tcc:TCM_020098|solute carrier family 35, member F1/2 (A)	GO:0016021//integral component of membrane	-	GO:0006810//transport	gi|728822375|gb|KHG04792.1|/1.4e-169/1
Gh_A08G1824	7.2461	29.2928	2.01527	1.92571e-06	-	GO:0005840//ribosome	GO:0003735//structural constituent of ribosome	GO:0006412//translation	gi|763813956|gb|KJB80808.1|/7.1e-50/1
Gh_D02G0287	8.17827	33.0092	2.013	5.24026e-14	K15639|4|0.0|700|tcc:TCM_046726|PHYB activation tagged suppressor 1 [EC:1.14.-.-] (A)	-	GO:0020037//heme binding;GO:0016705//oxidoreductase activity, acting on paired donors, with incorporation or reduction of molecular oxygen;GO:0004497//monooxygenase activity;GO:0005506//iron ion binding	GO:0055114//oxidation-reduction process	gi|763760932|gb|KJB28186.1|/3.8e-284/1
Gh_D07G1197	156.549	631.161	2.0114	0	K13083|1|0.0|939|tcc:TCM_040896|flavonoid 3',5'-hydroxylase [EC:1.14.13.88] (A)	-	GO:0020037//heme binding;GO:0033772;GO:0005506//iron ion binding	GO:0055114//oxidation-reduction process	gi|30421433|gb|AAP31058.1|/2.3e-303/flavonoid 3',5'-hydroxylase [Gossypium hirsutum]
Gh_D01G2250	7.29938	29.3877	2.00937	1.46882e-07	K14496|1|9e-104|303|vvi:100267073|abscisic acid receptor PYR/PYL family (A)	-	-	-	gi|763749674|gb|KJB17113.1|/2.6e-94/1
Gh_A01G0390	15.6924	62.9872	2.00499	2.99982e-13	K01595|1|0.0|1904|tcc:TCM_031773|phosphoenolpyruvate carboxylase [EC:4.1.1.31] (A)	-	GO:0032440//2-alkenal reductase [NAD(P)] activity;GO:0008964//phosphoenolpyruvate carboxylase activity	GO:0006099//tricarboxylic acid cycle;GO:0015977//carbon fixation	gi|380691802|emb|CCA60995.1|/0.0e+00/phosphoenolpyruvate carboxylase, partial [Megathyrsus maximus]
Gh_D06G1523	35.5916	142.849	2.00489	0	-	-	-	-	gi|763800029|gb|KJB66984.1|/1.6e-98/1
Gh_D11G0156	7.81666	31.3413	2.00344	0	K12130|1|0.0|926|tcc:TCM_015513|pseudo-response regulator 5 (A)	-	-	-	gi|763772385|gb|KJB39508.1|/0.0e+00/1
Gh_D07G2342	6.16047	24.6136	1.99834	1.71361e-11	-	GO:0009536//plastid	GO:0008889//glycerophosphodiester phosphodiesterase activity	GO:0006629//lipid metabolic process;GO:0046686//response to cadmium ion;GO:0016036//cellular response to phosphate starvation;GO:0030643//cellular phosphate ion homeostasis;GO:0006817//phosphate ion transport	gi|728819429|gb|KHG03182.1|/1.3e-216/1
Gh_A05G3290	4.65865	18.5883	1.99641	8.7641e-13	-	-	-	GO:0006399//tRNA metabolic process;GO:0009658//chloroplast organization;GO:0006364//rRNA processing;GO:0006098//pentose-phosphate shunt	gi|763808494|gb|KJB75396.1|/0.0e+00/1
Gh_A12G1497	17.0319	67.929	1.99579	3.31068e-13	-	-	-	-	gi|763783535|gb|KJB50606.1|/3.2e-88/1
Gh_D01G0523	49.6358	197.926	1.9955	2.2915e-13	-	-	-	-	-
Gh_D02G0075	46.1176	183.569	1.99294	5.24248e-13	K07119|1|0.0|601|tcc:TCM_019792|(A)	-	GO:0032440//2-alkenal reductase [NAD(P)] activity;GO:0008270//zinc ion binding;GO:0047655	GO:0055114//oxidation-reduction process	gi|763760492|gb|KJB27746.1|/1.2e-200/1
Gh_A05G0637	2.7235	10.7852	1.98552	8.37174e-08	K09528|5|8e-116|364|tcc:TCM_041220|DnaJ homolog subfamily C member 8 (A)	-	-	-	gi|728849635|gb|KHG29078.1|/5.8e-285/1
Gh_A12G0849	5.75943	22.8077	1.98552	7.22992e-06	-	-	-	-	gi|763782112|gb|KJB49183.1|/8.5e-91/1
Gh_D06G0592	5.09458	20.1748	1.98552	1.87107e-09	K09419|1|0.0|541|tcc:TCM_037888|heat shock transcription factor, other eukaryote (A)	GO:0005634//nucleus	GO:0043565//sequence-specific DNA binding;GO:0003700//sequence-specific DNA binding transcription factor activity	GO:0009408//response to heat;GO:0006355//regulation of transcription, DNA-templated;GO:0009407//toxin catabolic process	gi|763797941|gb|KJB64896.1|/1.1e-196/1
Gh_D10G1107	2.03983	8.07783	1.98552	4.95786e-05	K03145|1|0.0|635|tcc:TCM_019685|transcription elongation factor S-II (A)	GO:0005634//nucleus	GO:0003746//translation elongation factor activity;GO:0008270//zinc ion binding;GO:0003677//DNA binding	GO:0006357//regulation of transcription from RNA polymerase II promoter;GO:0006414//translational elongation;GO:0032784//regulation of DNA-templated transcription, elongation	gi|763804532|gb|KJB71470.1|/3.2e-209/1
Gh_D08G1840	2.15315	8.5266	1.98552	7.96948e-09	-	-	-	-	gi|763758285|gb|KJB25616.1|/0.0e+00/1
Gh_D06G1993	0.923743	3.65807	1.98552	4.95786e-05	K01115|1|0.0|1367|tcc:TCM_027158|phospholipase D1/2 [EC:3.1.4.4] (A)	-	-	-	gi|356550608|ref|XP_003543677.1|/0.0e+00/PREDICTED: phospholipase D alpha 1-like isoform X1 [Glycine max]|gi|571503799|ref|XP_006595164.1| PREDICTED: phospholipase D alpha 1-like isoform X2 [Glycine max]|gi|734427399|gb|KHN44174.1| Phospholipase D alpha 1 [Glycine soja]
Gh_D11G3175	3.893	15.4165	1.98552	8.37174e-08	K16275|1|0.0|597|tcc:TCM_025064|E3 ubiquitin-protein ligase BAH [EC:6.3.2.19] (A)	-	GO:0008270//zinc ion binding	GO:0009062//fatty acid catabolic process;GO:0016036//cellular response to phosphate starvation;GO:0006817//phosphate ion transport	gi|763779240|gb|KJB46363.1|/6.0e-202/1
Gh_D11G0431	12.4656	49.3645	1.98552	8.77742e-13	K02877|1|4e-142|401|pop:POPTR_0001s15590g|large subunit ribosomal protein L15e (A)	GO:0005840//ribosome	GO:0003735//structural constituent of ribosome	GO:0006412//translation	gi|728812558|gb|KHG00889.1|/1.8e-118/1
Gh_D10G2334	1.87241	7.41483	1.98552	7.22992e-06	-	-	GO:0016758//transferase activity, transferring hexosyl groups	GO:0008152//metabolic process	gi|763807201|gb|KJB74139.1|/1.3e-263/1
Gh_A07G0371	1.35864	5.38031	1.98552	1.69939e-08	-	-	GO:0016874//ligase activity;GO:0004842//ubiquitin-protein ligase activity;GO:0005524//ATP binding;GO:0004674//protein serine/threonine kinase activity	GO:0006950//response to stress;GO:0016567//protein ubiquitination;GO:0006468//protein phosphorylation	gi|763740384|gb|KJB07883.1|/0.0e+00/1
Gh_A13G0846	12.7635	50.5441	1.98552	3.29548e-11	K01802|1|4e-120|342|tcc:TCM_026248|peptidylprolyl isomerase [EC:5.2.1.8] (A)	GO:0005829//cytosol;GO:0005739//mitochondrion;GO:0005794//Golgi apparatus	GO:0003755//peptidyl-prolyl cis-trans isomerase activity;GO:0016018//cyclosporin A binding	GO:0001510//RNA methylation;GO:0000413//protein peptidyl-prolyl isomerization;GO:0006457//protein folding;GO:0006364//rRNA processing;GO:0007165//signal transduction	gi|763814041|gb|KJB80893.1|/9.2e-101/1
Gh_A11G2560	8.17782	32.2673	1.98028	0	K15377|1|0.0|1340|tcc:TCM_031421|solute carrier family 44 (choline transporter-like protein), member 2/4/5 (A)	GO:0016021//integral component of membrane;GO:0009506//plasmodesma;GO:0005886//plasma membrane	-	-	gi|356544028|ref|XP_003540458.1|/0.0e+00/PREDICTED: choline transporter-like protein 2-like [Glycine max]
Gh_A04G0592	19.8077	78.1513	1.98021	0	K10144|1|6e-173|485|tcc:TCM_022296|RING finger and CHY zinc finger domain-containing protein 1 [EC:6.3.2.19] (A)	-	GO:0008270//zinc ion binding	-	gi|728850167|gb|KHG29610.1|/1.5e-179/1
Gh_A03G0124	3.19765	12.6118	1.97969	0	-	GO:0016021//integral component of membrane	GO:0004672//protein kinase activity;GO:0005524//ATP binding;GO:0032440//2-alkenal reductase [NAD(P)] activity	GO:0006468//protein phosphorylation;GO:0055114//oxidation-reduction process	gi|763753315|gb|KJB20703.1|/0.0e+00/1
Gh_A05G1444	21.2725	83.6552	1.97547	2.2915e-13	K13993|1|3e-75|226|tcc:TCM_030200|HSP20 family protein (A)	-	-	GO:0009408//response to heat;GO:0009644//response to high light intensity;GO:0042542//response to hydrogen peroxide	gi|763790725|gb|KJB57721.1|/1.5e-73/1
Gh_D04G1150	4.49447	17.6593	1.97421	1.52656e-12	-	GO:0016021//integral component of membrane	GO:0022857//transmembrane transporter activity	GO:0055085//transmembrane transport	gi|728846822|gb|KHG26265.1|/6.5e-212/1
Gh_D06G0999	6.87184	26.9512	1.97158	6.4975e-11	K03978|1|0.0|540|tcc:TCM_037141|GTP-binding protein (A)	-	GO:0005525//GTP binding;GO:0016787//hydrolase activity	GO:0006399//tRNA metabolic process;GO:0000917//barrier septum assembly;GO:0009658//chloroplast organization;GO:0006364//rRNA processing	gi|763798748|gb|KJB65703.1|/1.0e-180/1
Gh_A13G1763	13.9998	54.8101	1.96903	1.01144e-09	-	-	-	-	gi|763815134|gb|KJB81986.1|/9.4e-69/1
Gh_A10G1554	5.77771	22.6201	1.96903	1.01144e-09	-	GO:0005840//ribosome	GO:0003735//structural constituent of ribosome;GO:0019843//rRNA binding	GO:0019243//methylglyoxal catabolic process to D-lactate;GO:0006412//translation	gi|728814340|gb|KHG01508.1|/3.5e-185/1
Gh_A05G2168	4.90579	19.1611	1.96562	0	K01115|1|0.0|1415|tcc:TCM_034306|phospholipase D1/2 [EC:3.1.4.4] (A)	GO:0044464;GO:0016020//membrane	GO:0070290//NAPE-specific phospholipase D activity;GO:0005509//calcium ion binding;GO:0004630//phospholipase D activity	GO:0016042//lipid catabolic process;GO:0046470//phosphatidylcholine metabolic process;GO:0050794//regulation of cellular process	gi|763792731|gb|KJB59727.1|/0.0e+00/1
Gh_D10G0287	6.1532	24.0286	1.96534	2.09832e-08	-	-	GO:0016788//hydrolase activity, acting on ester bonds	GO:0008152//metabolic process	gi|224077000|ref|XP_002305087.1|/1.8e-101/hypothetical protein POPTR_0004s05300g [Populus trichocarpa]|gi|222848051|gb|EEE85598.1| hypothetical protein POPTR_0004s05300g [Populus trichocarpa]
Gh_A11G2550	12.8116	50.0099	1.96476	3.31956e-13	-	GO:0009941//chloroplast envelope;GO:0009570//chloroplast stroma	-	GO:0045893//positive regulation of transcription, DNA-templated;GO:0006399//tRNA metabolic process;GO:0045036//protein targeting to chloroplast;GO:0009793//embryo development ending in seed dormancy;GO:0016226//iron-sulfur cluster assembly;GO:0009658//chloroplast organization;GO:0009073//aromatic amino acid family biosynthetic process;GO:1900865//chloroplast RNA modification;GO:0006364//rRNA proc…	gi|728818098|gb|KHG02689.1|/1.5e-128/1
Gh_D05G1605	201.239	784.724	1.96328	8.12462e-13	K03146|1|0.0|664|tcc:TCM_030166|thiamine thiazole synthase (A)	GO:0009507//chloroplast	GO:0046872//metal ion binding	GO:0009228//thiamine biosynthetic process;GO:0006950//response to stress	gi|763790704|gb|KJB57700.1|/2.3e-201/1
Gh_A12G0642	3.62636	14.1362	1.9628	1.11919e-07	-	-	GO:0003700//sequence-specific DNA binding transcription factor activity;GO:0003677//DNA binding	GO:0006355//regulation of transcription, DNA-templated	gi|728838865|gb|KHG18308.1|/2.2e-212/1
Gh_A09G2345	2.11037	8.21788	1.96127	2.69148e-07	-	-	-	GO:0044238;GO:0009628//response to abiotic stimulus;GO:0016311//dephosphorylation;GO:0001101//response to acid;GO:0009725//response to hormone;GO:0043647//inositol phosphate metabolic process;GO:1901700;GO:0006950//response to stress	gi|728813222|gb|KHG01124.1|/9.0e-307/1
Gh_D13G0285	5.84435	22.7365	1.9599	0	K14489|1|0.0|1926|tcc:TCM_011246|arabidopsis histidine kinase 2/3/4 (cytokinin receptor) [EC:2.7.13.3] (A)	GO:0005783//endoplasmic reticulum;GO:0005886//plasma membrane	GO:0005034//osmosensor activity;GO:0043424//protein histidine kinase binding;GO:0000155//phosphorelay sensor kinase activity;GO:0019955//cytokine binding;GO:0009885//transmembrane histidine kinase cytokinin receptor activity	GO:0016036//cellular response to phosphate starvation;GO:0009750//response to fructose;GO:0009749//response to glucose;GO:0071329//cellular response to sucrose stimulus;GO:0031537//regulation of anthocyanin metabolic process;GO:0048831//regulation of shoot system development;GO:0033500//carbohydrate homeostasis;GO:0018106//peptidyl-histidine phosphorylation;GO:0009736//cytokinin-activated signali…	gi|763812200|gb|KJB79052.1|/0.0e+00/1
Gh_A05G0190	4.21152	16.38	1.95953	6.63078e-07	-	-	-	-	gi|763787313|gb|KJB54309.1|/1.4e-137/1
Gh_D07G0734	63.7544	247.885	1.95907	0	-	-	GO:0003854//3-beta-hydroxy-delta5-steroid dehydrogenase activity	GO:0006694//steroid biosynthetic process;GO:0055114//oxidation-reduction process	gi|763740948|gb|KJB08447.1|/1.0e-216/1
Gh_A12G1021	8.18172	31.8001	1.95855	3.461e-11	-	-	-	-	gi|763782517|gb|KJB49588.1|/2.1e-64/1
Gh_D11G1719	8.03168	31.2096	1.95821	1.04805e-13	K00031|1|0.0|811|pop:POPTR_0004s07320g|isocitrate dehydrogenase [EC:1.1.1.42] (A)	GO:0048046//apoplast;GO:0009570//chloroplast stroma;GO:0009506//plasmodesma;GO:0005886//plasma membrane	GO:0051287//NAD binding;GO:0004450//isocitrate dehydrogenase (NADP+) activity;GO:0000287//magnesium ion binding;GO:0005507//copper ion binding	GO:0051788//response to misfolded protein;GO:0009853//photorespiration;GO:0006094//gluconeogenesis;GO:0006833//water transport;GO:0051049//regulation of transport;GO:0006102//isocitrate metabolic process;GO:0006097//glyoxylate cycle;GO:0006739//NADP metabolic process;GO:0080129//proteasome core complex assembly;GO:0042742//defense response to bacterium;GO:0006972//hyperosmotic response;GO:0006511…	gi|763776071|gb|KJB43194.1|/8.3e-244/1
Gh_A01G0979	2.5852	10.0407	1.95751	1.66858e-06	K01176|1|0.0|741|tcc:TCM_033838|alpha-amylase [EC:3.2.1.1] (A)	-	GO:0004556//alpha-amylase activity;GO:0005509//calcium ion binding	GO:0005975//carbohydrate metabolic process	gi|728812719|gb|KHG00963.1|/1.0e-252/1
Gh_D10G1845	35.314	137.094	1.95685	2.4003e-13	K00487|1|0.0|986|tcc:TCM_045554|trans-cinnamate 4-monooxygenase [EC:1.14.13.11] (A)	GO:0009506//plasmodesma;GO:0009505//plant-type cell wall;GO:0005774//vacuolar membrane;GO:0005794//Golgi apparatus;GO:0005783//endoplasmic reticulum;GO:0005886//plasma membrane	GO:0042802//identical protein binding;GO:0020037//heme binding;GO:0016710//trans-cinnamate 4-monooxygenase activity;GO:0005506//iron ion binding	GO:0009805//coumarin biosynthetic process;GO:0055114//oxidation-reduction process;GO:0009611//response to wounding;GO:0040007//growth;GO:0009963//positive regulation of flavonoid biosynthetic process;GO:0009808//lignin metabolic process;GO:0009555//pollen development	gi|9965899|gb|AAG10197.1|/7.4e-300/cinnamate-4-hydroxylase [Gossypium arboreum]|gi|268528125|gb|ACZ06239.1| cinnamate 4-hydroxylase [Gossypium hirsutum]
Gh_A10G1059	12.8924	49.991	1.95515	4.27576e-06	K18187|1|2e-37|126|brp:103833455|protein PET100, fungi type (A)	GO:0005643//nuclear pore	-	GO:0006810//transport	gi|728825878|gb|KHG06449.1|/3.7e-36/1
Gh_A12G2635	13.9819	54.2156	1.95515	4.27576e-06	K14638|1|2e-23|98.6|tcc:TCM_013796|solute carrier family 15 (peptide/histidine transporter), member 3/4 (A)	-	-	-	gi|728829280|gb|KHG08723.1|/6.8e-27/1
Gh_A13G0296	1.53909	5.96792	1.95515	4.27576e-06	K15032|1|0.0|939|tcc:TCM_006888|mTERF domain-containing protein, mitochondrial (A)	GO:0005739//mitochondrion;GO:0009506//plasmodesma;GO:0009507//chloroplast	GO:0003690//double-stranded DNA binding	GO:0006355//regulation of transcription, DNA-templated	gi|763812331|gb|KJB79183.1|/0.0e+00/1
Gh_D08G1967	1.86952	7.24917	1.95515	4.27576e-06	K01951|1|0.0|951|pxb:103938468|GMP synthase (glutamine-hydrolysing) [EC:6.3.5.2] (A)	GO:0005829//cytosol	GO:0016462//pyrophosphatase activity;GO:0003922//GMP synthase (glutamine-hydrolyzing) activity;GO:0005524//ATP binding;GO:0004066//asparagine synthase (glutamine-hydrolyzing) activity	GO:0009220//pyrimidine ribonucleotide biosynthetic process;GO:0001510//RNA methylation;GO:0006529//asparagine biosynthetic process;GO:0006177//GMP biosynthetic process;GO:0006606//protein import into nucleus	gi|763758539|gb|KJB25870.1|/1.8e-309/1
Gh_D11G1309	9.63802	37.3719	1.95515	4.27576e-06	K03320|1|1e-60|201|tcc:TCM_004244|ammonium transporter, Amt family (A)	GO:0005834//heterotrimeric G-protein complex;GO:0016021//integral component of membrane	GO:0004871//signal transducer activity;GO:0008519//ammonium transmembrane transporter activity	GO:0007186//G-protein coupled receptor signaling pathway;GO:0072488//ammonium transmembrane transport	gi|763775046|gb|KJB42169.1|/4.2e-52/1
Gh_D07G2300	1.68257	6.52426	1.95515	4.27576e-06	-	GO:0009507//chloroplast	-	GO:0009790//embryo development	gi|763744137|gb|KJB11636.1|/0.0e+00/1
Gh_A07G1779	0.943288	3.64209	1.94899	2.93382e-05	K05387|1|0.0|817|cic:CICLE_v10018124mg|glutamate receptor, ionotropic, plant (A)	-	-	-	gi|763743333|gb|KJB10832.1|/9.5e-192/1
Gh_D04G0573	2.76677	10.6826	1.94899	2.93382e-05	K17081|1|0.0|549|tcc:TCM_008242|prohibitin 2 (A)	GO:0016020//membrane	-	-	gi|763764335|gb|KJB31589.1|/2.6e-162/1
Gh_D12G0688	1.30689	5.04599	1.94899	2.93382e-05	-	-	-	GO:0009062//fatty acid catabolic process	gi|763781568|gb|KJB48639.1|/0.0e+00/1
Gh_D05G2745	10.6264	40.9501	1.94621	3.35288e-14	K14510|1|0.0|1157|tcc:TCM_043844|serine/threonine-protein kinase CTR1 [EC:2.7.11.1] (A)	-	GO:0004674//protein serine/threonine kinase activity;GO:0005524//ATP binding	GO:0009743//response to carbohydrate;GO:0006468//protein phosphorylation;GO:0044710;GO:0035556//intracellular signal transduction	gi|763793422|gb|KJB60418.1|/0.0e+00/1
Gh_A05G2809	76.4697	294.566	1.94563	0	K03671|1|2e-60|187|tcc:TCM_010024|thioredoxin 1 (A)	GO:0005886//plasma membrane;GO:0005829//cytosol	GO:0016671//oxidoreductase activity, acting on a sulfur group of donors, disulfide as acceptor;GO:0015035//protein disulfide oxidoreductase activity	GO:0000280//nuclear division;GO:0045454//cell redox homeostasis;GO:0006662//glycerol ether metabolic process;GO:0000103//sulfate assimilation;GO:0007000//nucleolus organization;GO:0055114//oxidation-reduction process	gi|763794234|gb|KJB61230.1|/1.5e-62/1
Gh_A11G3177	6.10276	23.496	1.94488	7.82584e-05	K09903|1|2e-49|167|tcc:TCM_001405|uridylate kinase [EC:2.7.4.22] (A)	GO:0009507//chloroplast	GO:0033862//UMP kinase activity	GO:0045893//positive regulation of transcription, DNA-templated;GO:0006399//tRNA metabolic process;GO:0045036//protein targeting to chloroplast;GO:0009793//embryo development ending in seed dormancy;GO:0046939//nucleotide phosphorylation;GO:0016226//iron-sulfur cluster assembly;GO:0010228//vegetative to reproductive phase transition of meristem;GO:0009658//chloroplast organization;GO:0009073//aro…	gi|763751303|gb|KJB18691.1|/3.1e-46/1
Gh_D06G1071	8.97032	34.5362	1.94488	7.82584e-05	-	GO:0005829//cytosol	GO:0004316//3-oxoacyl-[acyl-carrier-protein] reductase (NADPH) activity	GO:0009409//response to cold;GO:0000038//very long-chain fatty acid metabolic process;GO:0006760//folic acid-containing compound metabolic process;GO:0042335//cuticle development;GO:0055114//oxidation-reduction process	gi|763796396|gb|KJB63351.1|/2.2e-38/1
Gh_D08G0169	3.40489	13.109	1.94488	3.6226e-11	K03977|1|0.0|1067|tcc:TCM_040690|GTP-binding protein (A)	GO:0009507//chloroplast	GO:0005525//GTP binding	GO:0006399//tRNA metabolic process;GO:0009658//chloroplast organization;GO:0006364//rRNA processing	gi|763754563|gb|KJB21894.1|/0.0e+00/1
Gh_A06G1089	13.2953	51.1876	1.94488	7.82584e-05	-	GO:0009570//chloroplast stroma	-	-	gi|763799687|gb|KJB66642.1|/5.1e-25/1
Gh_A01G0224	5.97694	22.9966	1.94394	7.86038e-14	K01648|1|0.0|1198|tcc:TCM_021371|ATP citrate (pro-S)-lyase [EC:2.3.3.8] (A)	GO:0005829//cytosol	GO:0016874//ligase activity;GO:0046872//metal ion binding;GO:0003878//ATP citrate synthase activity;GO:0005524//ATP binding;GO:0016829//lyase activity	GO:0006629//lipid metabolic process;GO:0044262//cellular carbohydrate metabolic process	gi|356564848|ref|XP_003550659.1|/0.0e+00/PREDICTED: ATP-citrate synthase beta chain protein 2-like isoform X1 [Glycine max]|gi|571533281|ref|XP_006600375.1| PREDICTED: ATP-citrate synthase beta chain protein 2-like isoform X2 [Glycine max]|gi|734319254|gb|KHN03294.1| ATP-citrate synthase beta chain protein 1 [Glycine soja]
Gh_D07G1953	13.4217	51.6205	1.94338	2.4869e-14	-	-	-	-	gi|763743269|gb|KJB10768.1|/0.0e+00/1
Gh_D06G0105	16.2376	62.4405	1.94314	0	-	-	GO:0020037//heme binding;GO:0016705//oxidoreductase activity, acting on paired donors, with incorporation or reduction of molecular oxygen;GO:0004497//monooxygenase activity;GO:0005506//iron ion binding	GO:0055114//oxidation-reduction process	gi|763796808|gb|KJB63763.1|/2.1e-172/1
Gh_D09G2434	6.01209	23.094	1.94158	1.4502e-10	-	-	GO:0016491//oxidoreductase activity	GO:0055114//oxidation-reduction process	gi|763770710|gb|KJB37925.1|/8.6e-197/1
Gh_D06G1979	9.78045	37.5208	1.93972	2.98134e-10	-	-	-	-	gi|763801123|gb|KJB68078.1|/2.3e-112/1
Gh_D11G1604	1.4861	5.70114	1.93972	2.98134e-10	-	-	-	-	gi|763741110|gb|KJB08609.1|/0.0e+00/1
Gh_A05G1647	31.3709	120.32	1.93937	2.03392e-13	K13082|1|0.0|586|pop:POPTR_0005s25110g|bifunctional dihydroflavonol 4-reductase/flavanone 4-reductase [EC:1.1.1.219 1.1.1.234] (A)	-	GO:0000166//nucleotide binding;GO:0050662//coenzyme binding;GO:0045552//dihydrokaempferol 4-reductase activity	GO:0009718//anthocyanin-containing compound biosynthetic process;GO:0055114//oxidation-reduction process	gi|121755805|gb|ABM64800.1|/1.6e-208/dihydroflavonol 4-reductase [Gossypium hirsutum]|gi|575502407|gb|AHG97389.1| dihydroflavonol 4-reductase [Gossypium hirsutum]
Gh_D05G1768	3.20122	12.26	1.93727	1.35447e-13	K00924|1|0.0|1628|tcc:TCM_034252|[EC:2.7.1.-] (A)	GO:0005622//intracellular;GO:0016021//integral component of membrane	GO:0043621//protein self-association;GO:0032440//2-alkenal reductase [NAD(P)] activity;GO:0042802//identical protein binding;GO:0004709//MAP kinase kinase kinase activity;GO:0033612//receptor serine/threonine kinase binding;GO:0005524//ATP binding	GO:0009934//regulation of meristem structural organization;GO:0000186//activation of MAPKK activity;GO:0055114//oxidation-reduction process	gi|763791086|gb|KJB58082.1|/0.0e+00/1
Gh_D12G1264	139.538	534.325	1.93706	0	-	GO:0005773//vacuole	GO:0016787//hydrolase activity	GO:0008152//metabolic process;GO:0006950//response to stress;GO:0002238//response to molecule of fungal origin	gi|763782766|gb|KJB49837.1|/1.3e-89/1
Gh_D08G1934	2.26028	8.65248	1.93661	3.88852e-07	-	-	GO:0004386//helicase activity;GO:0003676//nucleic acid binding;GO:0005524//ATP binding	GO:0010497//plasmodesmata-mediated intercellular transport;GO:0008152//metabolic process;GO:0009663//plasmodesma organization	gi|763758451|gb|KJB25782.1|/3.2e-311/1
Gh_D06G1991	143.793	550.369	1.9364	9.42358e-13	-	GO:0009579//thylakoid;GO:0009570//chloroplast stroma	-	GO:0010478//chlororespiration	gi|763801142|gb|KJB68097.1|/1.5e-162/1
Gh_A11G2291	5.18513	19.8334	1.93548	1.34608e-09	-	-	GO:0050236//pyridoxine:NADP 4-dehydrogenase activity	GO:0055114//oxidation-reduction process	gi|728836213|gb|KHG15656.1|/2.9e-197/1
Gh_D07G1437	57.2101	218.578	1.93381	2.50688e-13	K15095|1|3e-164|465|tcc:TCM_005391|(+)-neomenthol dehydrogenase [EC:1.1.1.208] (A)	-	GO:0016491//oxidoreductase activity	GO:0055114//oxidation-reduction process	gi|763742348|gb|KJB09847.1|/1.6e-174/1
Gh_A10G0352	12.242	46.7651	1.93359	1.4877e-14	-	GO:0005840//ribosome;GO:0009507//chloroplast	GO:0070569//uridylyltransferase activity;GO:0043022//ribosome binding	GO:0035196//production of miRNAs involved in gene silencing by miRNA;GO:0006364//rRNA processing;GO:0010267//production of ta-siRNAs involved in RNA interference;GO:0000023//maltose metabolic process;GO:0019252//starch biosynthetic process;GO:0051607//defense response to virus;GO:0043085//positive regulation of catalytic activity	gi|763802812|gb|KJB69750.1|/0.0e+00/1
Gh_A08G1144	15.1584	57.7931	1.93078	0	-	-	GO:0020037//heme binding;GO:0005506//iron ion binding;GO:0070330//aromatase activity	GO:0055114//oxidation-reduction process	gi|763757316|gb|KJB24647.1|/4.9e-299/1
Gh_D03G1505	10.0886	38.4147	1.92894	0	-	-	GO:0046872//metal ion binding;GO:0016705//oxidoreductase activity, acting on paired donors, with incorporation or reduction of molecular oxygen;GO:0004497//monooxygenase activity	-	gi|763753403|gb|KJB20791.1|/3.5e-308/1
Gh_D07G0581	9.92716	37.7833	1.9283	2.28706e-14	K10536|1|0.0|652|tcc:TCM_014443|agmatine deiminase [EC:3.5.3.12] (A)	-	GO:0004668//protein-arginine deiminase activity;GO:0047632//agmatine deiminase activity	GO:0009446//putrescine biosynthetic process	gi|763739401|gb|KJB06900.1|/2.2e-229/1
Gh_A05G1591	1.41337	5.37839	1.92804	1.6005e-12	K00924|1|0.0|1634|tcc:TCM_034252|[EC:2.7.1.-] (A)	GO:0005622//intracellular;GO:0016021//integral component of membrane	GO:0043621//protein self-association;GO:0032440//2-alkenal reductase [NAD(P)] activity;GO:0042802//identical protein binding;GO:0004709//MAP kinase kinase kinase activity;GO:0033612//receptor serine/threonine kinase binding;GO:0005524//ATP binding	GO:0009934//regulation of meristem structural organization;GO:0000186//activation of MAPKK activity;GO:0055114//oxidation-reduction process	gi|763791089|gb|KJB58085.1|/0.0e+00/1
Gh_D11G0852	7.39091	28.1131	1.92742	5.30686e-14	-	-	-	-	gi|763773983|gb|KJB41106.1|/0.0e+00/1
Gh_A04G0133	12.1845	46.3466	1.92742	1.56696e-08	-	GO:0016020//membrane	-	-	gi|728849549|gb|KHG28992.1|/2.1e-64/1
Gh_D11G1518	3.72465	14.1676	1.92742	1.56696e-08	-	GO:0005622//intracellular	GO:0008270//zinc ion binding	-	gi|763775588|gb|KJB42711.1|/3.9e-252/1
Gh_D10G2049	4.65336	17.6597	1.92412	3.74172e-08	K18342|1|0.0|520|tcc:TCM_043657|OTU domain-containing protein 6 [EC:3.4.19.12] (A)	-	-	-	gi|763806450|gb|KJB73388.1|/9.5e-192/1
Gh_D07G0969	6.75317	25.6286	1.92412	6.5773e-06	-	GO:0016021//integral component of membrane;GO:0009941//chloroplast envelope;GO:0019031//viral envelope;GO:0005773//vacuole	GO:0015171//amino acid transmembrane transporter activity;GO:0042803//protein homodimerization activity	GO:0042742//defense response to bacterium;GO:0003333//amino acid transmembrane transport;GO:0045037//protein import into chloroplast stroma	gi|763741382|gb|KJB08881.1|/2.3e-78/1
Gh_D09G0270	3.20231	12.1529	1.92412	6.5773e-06	K07442|1|0.0|565|tcc:TCM_016926|tRNA (adenine57-N1/adenine58-N1)-methyltransferase [EC:2.1.1.219 2.1.1.220] (A)	GO:0031515//tRNA (m1A) methyltransferase complex	GO:0016429//tRNA (adenine-N1-)-methyltransferase activity	GO:0030488//tRNA methylation	gi|763766590|gb|KJB33805.1|/6.6e-180/1
Gh_D12G0566	78.9151	299.191	1.92269	5.96634e-13	K00475|1|0.0|716|tcc:TCM_000209|naringenin 3-dioxygenase [EC:1.14.11.9] (A)	-	GO:0046872//metal ion binding;GO:0045486//naringenin 3-dioxygenase activity	GO:0055114//oxidation-reduction process	gi|119657097|gb|ABL86673.1|/8.7e-216/F3H [Gossypium barbadense]|gi|289470638|gb|ADC96713.1| flavanone-3-hydroxylase [Gossypium hirsutum]
Gh_A10G2131	8.14106	30.8551	1.92222	1.4877e-14	-	-	-	-	gi|763807399|gb|KJB74337.1|/0.0e+00/1
Gh_A04G0017	22.1329	83.8759	1.92206	5.41788e-14	-	GO:0016021//integral component of membrane	-	-	gi|728849644|gb|KHG29087.1|/1.8e-273/1
Gh_D10G2020	4.52653	17.1527	1.92196	1.06262e-11	K11838|5|1e-35|144|pvu:PHAVU_006G007000g|ubiquitin carboxyl-terminal hydrolase 7 [EC:3.4.19.12] (A)	-	GO:0016787//hydrolase activity	-	gi|763806381|gb|KJB73319.1|/1.1e-243/1
Gh_D12G0989	4.04831	15.3345	1.92139	7.49274e-10	-	GO:0005774//vacuolar membrane;GO:0005739//mitochondrion;GO:0009941//chloroplast envelope	-	-	gi|763782229|gb|KJB49300.1|/2.4e-169/1
Gh_D11G2039	4.72135	17.8839	1.92139	7.49274e-10	K07297|1|0.0|708|tcc:TCM_000816|adiponectin receptor (A)	GO:0016021//integral component of membrane	-	-	gi|763776815|gb|KJB43938.1|/1.2e-240/1
Gh_A04G0686	8.76823	33.213	1.92139	7.49274e-10	K01507|1|2e-151|425|tcc:TCM_021993|inorganic pyrophosphatase [EC:3.6.1.1] (A)	GO:0005829//cytosol	GO:0004427//inorganic diphosphatase activity;GO:0000287//magnesium ion binding	GO:0006796//phosphate-containing compound metabolic process	gi|728851377|gb|KHG30820.1|/4.3e-126/1
Gh_A13G1121	15.4544	58.5002	1.92043	5.38236e-13	-	GO:0009535//chloroplast thylakoid membrane	-	-	gi|763814774|gb|KJB81626.1|/4.2e-88/1
Gh_A11G1370	3.39697	12.8587	1.92043	9.1443e-08	-	GO:0005622//intracellular	GO:0008270//zinc ion binding	-	gi|763775586|gb|KJB42709.1|/1.3e-244/1
Gh_A07G0423	121.411	459.289	1.9195	5.42232e-13	K15382|1|4e-132|381|tcc:TCM_014707|solute carrier family 50 (sugar transporter) (A)	GO:0005886//plasma membrane;GO:0016021//integral component of membrane	GO:0051119//sugar transmembrane transporter activity	GO:0008643//carbohydrate transport	gi|763740463|gb|KJB07962.1|/9.4e-156/1
Gh_D05G0556	1.48934	5.6298	1.91841	1.73305e-05	-	-	-	-	gi|763787997|gb|KJB54993.1|/0.0e+00/1
Gh_D13G0190	4.78289	18.0636	1.91713	4.2845e-11	-	-	GO:0016758//transferase activity, transferring hexosyl groups	GO:0008152//metabolic process	gi|763811970|gb|KJB78822.1|/3.1e-275/1
Gh_Sca006676G01	5.15505	19.4422	1.91513	3.82962e-09	-	GO:0009941//chloroplast envelope	GO:0016740//transferase activity	GO:0008152//metabolic process	gi|763747811|gb|KJB15250.1|/4.3e-177/1
Gh_A09G1107	10.8007	40.6564	1.91235	0	-	GO:0009570//chloroplast stroma	-	GO:0006355//regulation of transcription, DNA-templated;GO:0009658//chloroplast organization	gi|728810597|gb|KHF99729.1|/8.1e-189/1
Gh_A05G3931	2.49176	9.37412	1.91152	5.78778e-07	K00600|1|0.0|904|tcc:TCM_037262|glycine hydroxymethyltransferase [EC:2.1.2.1] (A)	-	GO:0030170//pyridoxal phosphate binding;GO:0008168//methyltransferase activity;GO:0004372//glycine hydroxymethyltransferase activity	GO:0006563//L-serine metabolic process;GO:0035999//tetrahydrofolate interconversion;GO:0032259//methylation;GO:0006544//glycine metabolic process	gi|728845560|gb|KHG25003.1|/1.6e-138/1
Gh_D05G3279	2.45479	9.23504	1.91152	4.61276e-05	-	-	GO:0016491//oxidoreductase activity;GO:0008234//cysteine-type peptidase activity	GO:0048868//pollen tube development;GO:0009793//embryo development ending in seed dormancy;GO:0006508//proteolysis	gi|763794530|gb|KJB61526.1|/2.8e-176/1
Gh_D12G0678	23.5094	88.2678	1.90865	0	-	-	GO:0032440//2-alkenal reductase [NAD(P)] activity;GO:0008234//cysteine-type peptidase activity	GO:0006508//proteolysis;GO:0055114//oxidation-reduction process	gi|763781551|gb|KJB48622.1|/3.1e-220/1
Gh_D01G1078	5.19358	19.4651	1.90609	1.49027e-06	K09422|1|6e-94|280|tcc:TCM_034635|myb proto-oncogene protein, plant (A)	-	-	-	gi|763746761|gb|KJB14200.1|/3.3e-126/1
Gh_A01G1324	47.1367	176.447	1.90431	0	K08244|1|0.0|2586|tcc:TCM_010460|alpha-glucan, water dikinase [EC:2.7.9.4] (A)	GO:0005739//mitochondrion;GO:0009941//chloroplast envelope;GO:0009570//chloroplast stroma	GO:0004673//protein histidine kinase activity;GO:0046872//metal ion binding;GO:0005524//ATP binding;GO:0050521//alpha-glucan, water dikinase activity	GO:0018106//peptidyl-histidine phosphorylation;GO:0005983//starch catabolic process;GO:0007623//circadian rhythm;GO:0009631//cold acclimation;GO:0019252//starch biosynthetic process	gi|763783175|gb|KJB50246.1|/0.0e+00/1
Gh_D12G1200	3.62305	13.5504	1.90306	5.33776e-08	-	-	GO:0052689//carboxylic ester hydrolase activity	GO:0008152//metabolic process	gi|763782614|gb|KJB49685.1|/5.7e-247/1
Gh_A01G1393	5.13474	19.2042	1.90306	0.000123917	K06689|1|1e-98|286|gmx:100805577|ubiquitin-conjugating enzyme E2 D/E [EC:6.3.2.19] (A)	-	GO:0016874//ligase activity	GO:0051510//regulation of unidimensional cell growth;GO:0043248//proteasome assembly;GO:0043161//proteasome-mediated ubiquitin-dependent protein catabolic process;GO:0051788//response to misfolded protein;GO:0042023//DNA endoreduplication	gi|763744573|gb|KJB12012.1|/1.6e-81/1
Gh_A06G1727	5.61722	20.9806	1.90113	2.1859e-09	K01101|1|0.0|535|tcc:TCM_030458|4-nitrophenyl phosphatase [EC:3.1.3.41] (A)	GO:0009507//chloroplast	GO:0016791//phosphatase activity;GO:0004674//protein serine/threonine kinase activity	GO:0016311//dephosphorylation;GO:0006468//protein phosphorylation	gi|728828458|gb|KHG07901.1|/1.7e-178/1
Gh_A01G0877	13.9203	51.9751	1.90063	3.49942e-13	-	-	-	-	gi|728841782|gb|KHG21225.1|/1.6e-117/1
Gh_D02G0241	2.0923	7.80761	1.89979	3.88394e-06	K17285|1|0.0|825|tcc:TCM_020211|selenium-binding protein 1 (A)	-	GO:0008430//selenium binding;GO:0004721//phosphoprotein phosphatase activity	GO:0016311//dephosphorylation	gi|763760835|gb|KJB28089.1|/1.2e-293/1
Gh_D05G2183	2.07214	7.73239	1.89979	3.88394e-06	-	GO:0016021//integral component of membrane	-	GO:0015706//nitrate transport;GO:0009567//double fertilization forming a zygote and endosperm;GO:0055085//transmembrane transport	gi|763792088|gb|KJB59084.1|/4.8e-295/1
Gh_D05G0685	22.7231	84.7122	1.89841	0	-	-	GO:0016758//transferase activity, transferring hexosyl groups	-	gi|763788340|gb|KJB55336.1|/2.5e-124/1
Gh_D05G2423	24.1878	90.1506	1.89806	0	K01176|1|0.0|766|tcc:TCM_034325|alpha-amylase [EC:3.2.1.1] (A)	GO:0005576//extracellular region	GO:0004556//alpha-amylase activity;GO:0005509//calcium ion binding	GO:0005975//carbohydrate metabolic process	gi|763792723|gb|KJB59719.1|/2.0e-253/1
Gh_D06G2355	8.47816	31.5392	1.89532	0	-	-	GO:0004252//serine-type endopeptidase activity	GO:0006508//proteolysis	gi|763800658|gb|KJB67613.1|/7.6e-285/1
Gh_D05G0880	83.5619	310.228	1.89241	1.90958e-14	-	GO:0009507//chloroplast	-	GO:0009987//cellular process	gi|763786473|gb|KJB53469.1|/3.2e-50/1
Gh_D04G1943	5.01372	18.6137	1.89241	1.02259e-05	-	GO:0005829//cytosol;GO:0009570//chloroplast stroma;GO:0005886//plasma membrane	GO:0003955//NAD(P)H dehydrogenase (quinone) activity	GO:0031348//negative regulation of defense response;GO:0009867//jasmonic acid mediated signaling pathway;GO:0009697//salicylic acid biosynthetic process;GO:0006833//water transport;GO:0009862//systemic acquired resistance, salicylic acid mediated signaling pathway;GO:0010363//regulation of plant-type hypersensitive response;GO:0010310//regulation of hydrogen peroxide metabolic process;GO:0016045/…	gi|763808032|gb|KJB74934.1|/4.4e-109/1
Gh_A12G0952	5.38544	19.9937	1.89241	2.40474e-13	-	-	GO:0016874//ligase activity	GO:0008152//metabolic process	gi|763782321|gb|KJB49392.1|/7.6e-302/1
Gh_A03G0492	1.21806	4.5221	1.89241	1.02259e-05	K00276|1|0.0|1464|tcc:TCM_012170|primary-amine oxidase [EC:1.4.3.21] (A)	GO:0005777//peroxisome	GO:0008131//primary amine oxidase activity;GO:0005507//copper ion binding;GO:0048038//quinone binding	GO:0009308//amine metabolic process;GO:0055114//oxidation-reduction process	gi|763752318|gb|KJB19706.1|/1.6e-310/1
Gh_D07G0787	13.7877	51.1876	1.89241	1.25963e-08	-	-	-	-	gi|763739053|gb|KJB06552.1|/2.1e-66/1
Gh_D10G1463	5.58962	20.6595	1.88599	8.79072e-07	-	GO:0009535//chloroplast thylakoid membrane	-	GO:0006979//response to oxidative stress;GO:0019288//isopentenyl diphosphate biosynthetic process, methylerythritol 4-phosphate pathway;GO:0010027//thylakoid membrane organization;GO:0030003//cellular cation homeostasis;GO:0070838//divalent metal ion transport	gi|763805260|gb|KJB72198.1|/1.7e-129/1
Gh_D11G2949	1.2926	4.77751	1.88599	8.79072e-07	-	-	GO:0000166//nucleotide binding	-	gi|763778618|gb|KJB45741.1|/0.0e+00/1
Gh_D12G1573	3.64969	13.4894	1.88599	8.79072e-07	-	-	-	-	gi|763783421|gb|KJB50492.1|/3.8e-197/1
Gh_D02G0034	3.58264	13.2201	1.88364	2.71612e-05	-	-	GO:0003993//acid phosphatase activity	GO:0016311//dephosphorylation	gi|763760381|gb|KJB27635.1|/5.3e-152/1
Gh_A13G0690	3.69727	13.6119	1.88034	2.06302e-12	-	GO:0016020//membrane	-	-	gi|763813408|gb|KJB80260.1|/0.0e+00/1
Gh_D07G0744	3.36677	12.3803	1.87861	3.7903e-13	K00695|1|0.0|1527|tcc:TCM_017585|sucrose synthase [EC:2.4.1.13] (A)	-	GO:0016157//sucrose synthase activity	GO:0019375//galactolipid biosynthetic process;GO:0005985//sucrose metabolic process;GO:0080165//callose deposition in phloem sieve plate;GO:0001666//response to hypoxia	gi|764520348|ref|XP_004289566.2|/0.0e+00/1
Gh_A08G1162	13.6765	50.1969	1.8759	1.38778e-13	K17497|1|2e-169|473|pop:POPTR_0014s07630g|phosphomannomutase [EC:5.4.2.8] (A)	GO:0005829//cytosol	GO:0004615//phosphomannomutase activity	GO:0007010//cytoskeleton organization;GO:0006094//gluconeogenesis;GO:0006833//water transport;GO:0009298//GDP-mannose biosynthetic process;GO:0019853//L-ascorbic acid biosynthetic process;GO:0019307//mannose biosynthetic process;GO:0010498//proteasomal protein catabolic process;GO:0006972//hyperosmotic response;GO:0007030//Golgi organization;GO:0006096//glycolytic process;GO:0046686//response to …	gi|728848230|gb|KHG27673.1|/4.9e-142/1
Gh_A06G1376	13.9242	51.0863	1.87534	2.0067e-07	-	-	-	-	gi|763800453|gb|KJB67408.1|/2.4e-48/1
Gh_D05G1310	4.13632	15.1667	1.87449	4.30766e-14	K08776|1|0.0|1501|tcc:TCM_029095|puromycin-sensitive aminopeptidase [EC:3.4.11.-] (A)	GO:0044464	GO:0008270//zinc ion binding;GO:0004177//aminopeptidase activity;GO:0008237//metallopeptidase activity	GO:0009987//cellular process;GO:0044765;GO:0006508//proteolysis;GO:0065007//biological regulation	gi|763789953|gb|KJB56949.1|/0.0e+00/1
Gh_A11G1937	10.2638	37.5969	1.87305	3.61932e-14	K07297|1|0.0|721|tcc:TCM_000816|adiponectin receptor (A)	GO:0016021//integral component of membrane	-	-	gi|763776815|gb|KJB43938.1|/8.0e-240/1
Gh_D08G2100	9.92716	36.321	1.87135	0	K00423|1|0.0|1023|tcc:TCM_042024|L-ascorbate oxidase [EC:1.10.3.3] (A)	-	-	-	gi|763758837|gb|KJB26168.1|/0.0e+00/1
Gh_A09G2231	5.51509	20.1783	1.87135	1.736e-09	-	-	GO:0050236//pyridoxine:NADP 4-dehydrogenase activity	GO:0055114//oxidation-reduction process	gi|728846762|gb|KHG26205.1|/1.7e-199/1
Gh_A05G3031	11.7321	42.8859	1.87004	1.26343e-13	K08081|1|4e-164|462|tcc:TCM_042735|Tropinone reductase 1 [EC:1.1.1.206] (A)	GO:0005829//cytosol	GO:0050356	GO:0055114//oxidation-reduction process	gi|763809205|gb|KJB76107.1|/2.0e-147/1
Gh_A13G0253	4.33646	15.8517	1.87004	6.02972e-06	-	-	-	GO:0044763;GO:1902578	gi|728808463|gb|KHF98291.1|/6.1e-134/1
Gh_D12G1812	4.95596	18.1162	1.87004	6.02972e-06	-	-	-	-	gi|763783634|gb|KJB50705.1|/1.1e-103/1
Gh_D07G2245	9.22384	33.6733	1.86816	0	-	GO:0009569//chloroplast starch grain;GO:0009570//chloroplast stroma	GO:0008138//protein tyrosine/serine/threonine phosphatase activity;GO:0019203//carbohydrate phosphatase activity	GO:0006470//protein dephosphorylation;GO:0005983//starch catabolic process;GO:0000023//maltose metabolic process;GO:0019252//starch biosynthetic process;GO:0043085//positive regulation of catalytic activity	gi|763744006|gb|KJB11505.1|/0.0e+00/1
Gh_D03G1071	49.6358	181.204	1.86816	1.06359e-13	-	-	-	-	gi|763752393|gb|KJB19781.1|/8.5e-38/1
Gh_A12G2282	3.94875	14.3667	1.86327	1.06359e-13	-	-	GO:0008568//microtubule-severing ATPase activity;GO:0005524//ATP binding	GO:0008152//metabolic process	gi|763785625|gb|KJB52696.1|/0.0e+00/1
Gh_D06G0169	10.5695	38.4347	1.86251	5.24026e-14	-	-	GO:0046872//metal ion binding;GO:0003700//sequence-specific DNA binding transcription factor activity	GO:0006355//regulation of transcription, DNA-templated	gi|763752002|gb|KJB19390.1|/2.7e-240/1
Gh_D02G1331	3.04888	11.0676	1.85999	1.35216e-06	-	-	-	-	gi|763763290|gb|KJB30544.1|/3.4e-234/1
Gh_D11G2658	9.66931	35.1001	1.85999	2.28706e-14	-	GO:0009507//chloroplast;GO:0016020//membrane	GO:0003824//catalytic activity;GO:0030246//carbohydrate binding	GO:0045893//positive regulation of transcription, DNA-templated;GO:0016556//mRNA modification;GO:0009773//photosynthetic electron transport in photosystem I;GO:0005975//carbohydrate metabolic process;GO:0009965//leaf morphogenesis;GO:0030154//cell differentiation	gi|763777959|gb|KJB45082.1|/5.6e-228/1
Gh_A12G1000	4.74227	17.2147	1.85999	1.00226e-10	K08237|1|0.0|728|tcc:TCM_005182|hydroquinone glucosyltransferase [EC:2.4.1.218] (A)	-	GO:0016758//transferase activity, transferring hexosyl groups	GO:0008152//metabolic process	gi|763782459|gb|KJB49530.1|/1.7e-265/1
Gh_D06G1107	12.4089	45.0451	1.85999	1.18205e-07	-	GO:0044464	-	-	gi|763796459|gb|KJB63414.1|/2.2e-55/1
Gh_D07G0537	5.68441	20.5948	1.8572	0	-	GO:0005829//cytosol;GO:0009508//plastid chromosome;GO:0009570//chloroplast stroma	GO:0003676//nucleic acid binding	GO:0045893//positive regulation of transcription, DNA-templated;GO:0042793//transcription from plastid promoter	gi|763740557|gb|KJB08056.1|/0.0e+00/1
Gh_A12G2636	73.5345	266.346	1.85681	0	K14638|1|0.0|1030|tcc:TCM_013796|solute carrier family 15 (peptide/histidine transporter), member 3/4 (A)	-	-	-	gi|763783790|gb|KJB50861.1|/0.0e+00/1
Gh_A06G0150	11.6556	42.2166	1.85679	1.39444e-13	K14499|1|5e-57|192|fve:101307365|BRI1 kinase inhibitor 1 (A)	-	-	-	gi|763796797|gb|KJB63752.1|/5.4e-137/1
Gh_D03G0412	5.22333	18.8678	1.85288	1.94511e-13	-	GO:0005576//extracellular region	GO:0005507//copper ion binding;GO:0008447//L-ascorbate oxidase activity	GO:0046520//sphingoid biosynthetic process;GO:0055114//oxidation-reduction process;GO:0009627//systemic acquired resistance;GO:0016126//sterol biosynthetic process;GO:0009697//salicylic acid biosynthetic process	gi|763750905|gb|KJB18293.1|/0.0e+00/1
Gh_D05G1546	9.40468	33.967	1.85269	0	-	-	-	-	gi|763790561|gb|KJB57557.1|/0.0e+00/1
Gh_D09G1113	6.51485	23.487	1.85006	4.35208e-14	-	GO:0009570//chloroplast stroma	-	GO:0006355//regulation of transcription, DNA-templated;GO:0009658//chloroplast organization	gi|763768599|gb|KJB35814.1|/1.3e-195/1
Gh_A09G0207	17.9423	64.6795	1.84994	8.23786e-14	K14638|1|0.0|929|tcc:TCM_035998|solute carrier family 15 (peptide/histidine transporter), member 3/4 (A)	GO:0016021//integral component of membrane	GO:0005215//transporter activity	GO:0006857//oligopeptide transport	gi|763766425|gb|KJB33640.1|/0.0e+00/1
Gh_A12G2182	4.51608	16.2581	1.84802	6.27554e-09	-	-	GO:0042973//glucan endo-1,3-beta-D-glucosidase activity	GO:0005975//carbohydrate metabolic process	gi|763785322|gb|KJB52393.1|/1.3e-231/1
Gh_Sca015485G01	7.98237	28.7369	1.84802	4.26642e-05	K08738|1|1e-72|218|pda:103711085|cytochrome c (A)	-	-	-	gi|763814380|gb|KJB81232.1|/3.0e-61/1
Gh_D12G1010	5.51509	19.8546	1.84802	4.26642e-05	K14488|1|3e-77|233|tcc:TCM_005545|SAUR family protein (A)	-	-	GO:0044699;GO:0010033//response to organic substance;GO:0050789//regulation of biological process	gi|763782250|gb|KJB49321.1|/3.9e-93/1
Gh_D02G1937	10.8028	38.8393	1.84612	1.51656e-13	-	GO:0005634//nucleus	GO:0003700//sequence-specific DNA binding transcription factor activity;GO:0003677//DNA binding	GO:0006355//regulation of transcription, DNA-templated	gi|763764578|gb|KJB31832.1|/5.4e-171/1
Gh_A12G0132	20.0025	71.8766	1.84534	5.39568e-14	-	GO:0005829//cytosol	GO:0018580//nitronate monooxygenase activity;GO:0051213//dioxygenase activity	GO:0046482//para-aminobenzoic acid metabolic process;GO:0055114//oxidation-reduction process	gi|728842017|gb|KHG21460.1|/4.3e-194/1
Gh_D10G2014	35.0312	125.863	1.84514	2.50688e-13	-	-	GO:0020037//heme binding;GO:0005506//iron ion binding;GO:0070330//aromatase activity	GO:0055114//oxidation-reduction process	gi|763806376|gb|KJB73314.1|/2.3e-303/1
Gh_A05G1751	4.88147	17.5314	1.84455	1.29848e-10	K14432|1|0.0|648|tcc:TCM_033824|ABA responsive element binding factor (A)	-	-	-	gi|763791510|gb|KJB58506.1|/6.3e-261/1
Gh_D05G1577	6.0278	21.6068	1.84179	3.35548e-11	K00861|1|0.0|707|tcc:TCM_029985|riboflavin kinase [EC:2.7.1.26] (A)	-	GO:0003919//FMN adenylyltransferase activity;GO:0008967//phosphoglycolate phosphatase activity;GO:0008531//riboflavin kinase activity	GO:0016311//dephosphorylation;GO:0019375//galactolipid biosynthetic process;GO:0009231//riboflavin biosynthetic process;GO:0016310//phosphorylation;GO:0045892//negative regulation of transcription, DNA-templated;GO:0016036//cellular response to phosphate starvation	gi|763790660|gb|KJB57656.1|/2.0e-236/1
Gh_D03G1490	18.4625	66.0826	1.83967	0	K01641|1|0.0|924|tcc:TCM_016163|hydroxymethylglutaryl-CoA synthase [EC:2.3.3.10] (A)	GO:0009506//plasmodesma;GO:0005829//cytosol	GO:0004421//hydroxymethylglutaryl-CoA synthase activity	GO:0019287//isopentenyl diphosphate biosynthetic process, mevalonate pathway	gi|763753374|gb|KJB20762.1|/8.0e-274/1
Gh_D13G0574	6.45911	23.119	1.83967	3.42696e-10	K15032|1|0.0|607|tcc:TCM_007613|mTERF domain-containing protein, mitochondrial (A)	GO:0005739//mitochondrion	GO:0003690//double-stranded DNA binding	GO:0006355//regulation of transcription, DNA-templated	gi|763812904|gb|KJB79756.1|/2.1e-189/1
Gh_A01G0781	5.40423	19.3433	1.83967	3.42696e-10	-	-	-	-	gi|728843272|gb|KHG22715.1|/1.3e-231/1
Gh_D07G0997	16.4704	58.9237	1.83897	7.86038e-14	-	-	-	-	gi|763741424|gb|KJB08923.1|/2.5e-109/1
Gh_A11G0366	19.2821	68.9686	1.83868	0	K09286|1|2e-157|444|tcc:TCM_014845|EREBP-like factor (A)	GO:0005634//nucleus	GO:0003677//DNA binding;GO:0003700//sequence-specific DNA binding transcription factor activity	GO:0006355//regulation of transcription, DNA-templated	gi|376372998|gb|AFB35653.1|/6.2e-155/ERF8 [Gossypium hirsutum]
Gh_A01G0612	12.2615	43.7928	1.83656	0	-	GO:0005773//vacuole	-	GO:0010260//organ senescence	gi|728815222|gb|KHG01773.1|/0.0e+00/1
Gh_D08G0840	8.07683	28.8347	1.83594	2.1576e-12	-	-	-	-	gi|297746446|emb|CBI16502.3|/6.0e-81/unnamed protein product [Vitis vinifera]
Gh_D13G2461	7.38131	26.3349	1.83503	4.35208e-14	K08867|1|0.0|990|tcc:TCM_042277|WNK lysine deficient protein kinase [EC:2.7.11.1] (A)	GO:0005737//cytoplasm;GO:0005634//nucleus	GO:0004672//protein kinase activity;GO:0005524//ATP binding	GO:0016036//cellular response to phosphate starvation;GO:0019375//galactolipid biosynthetic process;GO:0010260//organ senescence;GO:0042631//cellular response to water deprivation;GO:0046777//protein autophosphorylation;GO:0000165//MAPK cascade	gi|763817077|gb|KJB83929.1|/0.0e+00/1
Gh_A09G0073	14.589	52.0288	1.83443	9.54792e-15	K03327|1|0.0|809|tcc:TCM_001903|multidrug resistance protein, MATE family (A)	GO:0016021//integral component of membrane	GO:0015297//antiporter activity;GO:0015238//drug transmembrane transporter activity	GO:0006855//drug transmembrane transport	gi|728810428|gb|KHF99625.1|/7.7e-287/1
Gh_A07G0394	1.13014	4.02788	1.83352	0.000114615	-	-	-	-	gi|763740421|gb|KJB07920.1|/0.0e+00/1
Gh_A09G0269	6.67148	23.7775	1.83352	8.56514e-10	K07442|1|0.0|566|tcc:TCM_016926|tRNA (adenine57-N1/adenine58-N1)-methyltransferase [EC:2.1.1.219 2.1.1.220] (A)	GO:0031515//tRNA (m1A) methyltransferase complex	GO:0016429//tRNA (adenine-N1-)-methyltransferase activity	GO:0030488//tRNA methylation	gi|728829090|gb|KHG08533.1|/1.5e-179/1
Gh_A05G0164	2.35018	8.37616	1.83352	0.000114615	K09419|1|1e-166|474|tcc:TCM_037888|heat shock transcription factor, other eukaryote (A)	-	GO:0003677//DNA binding	GO:0044237//cellular metabolic process	gi|728850555|gb|KHG29998.1|/7.6e-198/1
Gh_D05G0117	0.722501	2.57503	1.83352	0.000114615	-	-	-	-	gi|763786971|gb|KJB53967.1|/0.0e+00/1
Gh_A01G2070	1.96967	7.02002	1.83352	0.000114615	-	-	-	-	gi|763747212|gb|KJB14651.1|/7.3e-228/1
Gh_A03G0576	1.77524	6.32706	1.83352	0.000114615	K11338|1|0.0|917|tcc:TCM_000818|RuvB-like protein 2 [EC:3.6.4.12] (A)	GO:0005730//nucleolus;GO:0009507//chloroplast	GO:0005524//ATP binding;GO:0043141//ATP-dependent 5'-3' DNA helicase activity	GO:0032508//DNA duplex unwinding;GO:0010498//proteasomal protein catabolic process;GO:0007010//cytoskeleton organization;GO:0006094//gluconeogenesis	gi|763776818|gb|KJB43941.1|/1.9e-260/1
Gh_D01G0132	13.9329	49.5712	1.83101	0	-	GO:0009507//chloroplast	-	-	gi|763744916|gb|KJB12355.1|/1.2e-225/1
Gh_A12G0455	4.52148	16.0816	1.83055	2.00518e-10	-	-	GO:0016758//transferase activity, transferring hexosyl groups	-	gi|763780963|gb|KJB48034.1|/1.1e-281/1
Gh_A01G0323	5.74019	20.3915	1.8288	4.70506e-07	K02871|1|5e-158|444|tcc:TCM_032080|large subunit ribosomal protein L13 (A)	GO:0005840//ribosome;GO:0009941//chloroplast envelope;GO:0009579//thylakoid;GO:0009570//chloroplast stroma	GO:0003735//structural constituent of ribosome	GO:0006412//translation;GO:0045036//protein targeting to chloroplast	gi|763745282|gb|KJB12721.1|/1.1e-139/1
Gh_A13G0012	9.99714	35.5066	1.8285	0	-	-	-	-	gi|763811648|gb|KJB78500.1|/8.5e-125/1
Gh_Sca079612G01	63.558	225.725	1.82842	0	-	GO:0005576//extracellular region	-	GO:0006950//response to stress;GO:0009987//cellular process	gi|763756205|gb|KJB23536.1|/9.9e-41/1
Gh_D07G0940	6.89386	24.4563	1.82682	2.16866e-09	-	-	-	-	gi|763741348|gb|KJB08847.1|/2.1e-157/1
Gh_D08G2702	2.70495	9.59594	1.82682	2.50312e-05	K13066|1|8e-160|460|tcc:TCM_025877|caffeic acid 3-O-methyltransferase [EC:2.1.1.68] (A)	-	GO:0008171//O-methyltransferase activity	GO:0009698//phenylpropanoid metabolic process;GO:0044711;GO:1901362	gi|763759298|gb|KJB26629.1|/4.9e-210/1
Gh_D05G1192	5.48462	19.457	1.82682	2.50312e-05	K06130|1|1e-109|321|tcc:TCM_028354|lysophospholipase II [EC:3.1.1.5] (A)	-	GO:0004622//lysophospholipase activity	GO:0008152//metabolic process	gi|763789653|gb|KJB56649.1|/7.7e-96/1
Gh_D07G0727	8.93373	31.6634	1.82548	3.61932e-14	K03320|1|0.0|858|tcc:TCM_041632|ammonium transporter, Amt family (A)	-	-	-	gi|763740938|gb|KJB08437.1|/4.2e-277/1
Gh_A13G1034	48.7529	172.732	1.82497	3.17302e-13	-	-	GO:0004190//aspartic-type endopeptidase activity	GO:0006508//proteolysis	gi|763817112|gb|KJB83964.1|/1.8e-203/1
Gh_A09G0086	10.8533	38.443	1.82458	2.28706e-14	-	-	-	-	gi|728846713|gb|KHG26156.1|/2.5e-194/1
Gh_D10G0360	20.898	73.8204	1.82066	0	-	GO:0005840//ribosome;GO:0009507//chloroplast	GO:0070569//uridylyltransferase activity;GO:0043022//ribosome binding	GO:0035196//production of miRNAs involved in gene silencing by miRNA;GO:0006364//rRNA processing;GO:0010267//production of ta-siRNAs involved in RNA interference;GO:0000023//maltose metabolic process;GO:0019252//starch biosynthetic process;GO:0051607//defense response to virus;GO:0043085//positive regulation of catalytic activity	gi|763802812|gb|KJB69750.1|/0.0e+00/1
Gh_D02G0417	13.4268	47.3821	1.81923	1.33671e-13	K14509|1|0.0|1323|tcc:TCM_020821|ethylene receptor [EC:2.7.13.-] (A)	GO:0005789//endoplasmic reticulum membrane	GO:0000155//phosphorelay sensor kinase activity	GO:0009873//ethylene-activated signaling pathway;GO:0018106//peptidyl-histidine phosphorylation;GO:0023014//signal transduction by phosphorylation	gi|763761180|gb|KJB28434.1|/0.0e+00/1
Gh_A12G0596	14.7658	52.1013	1.81906	0	-	-	GO:0005488//binding	GO:0050794//regulation of cellular process	gi|763781337|gb|KJB48408.1|/2.0e-181/1
Gh_D12G1901	5.15028	18.1646	1.81841	1.2346e-06	-	-	-	-	gi|763783617|gb|KJB50688.1|/4.2e-139/1
Gh_A05G1630	4.6108	16.242	1.81664	0	-	GO:0009507//chloroplast;GO:0005634//nucleus	GO:0030246//carbohydrate binding	GO:0019762//glucosinolate catabolic process;GO:0080028//nitrile biosynthetic process	gi|763791190|gb|KJB58186.1|/0.0e+00/1
Gh_D05G1596	37.0673	130.506	1.81589	0	K08695|1|0.0|634|tcc:TCM_030072|anthocyanidin reductase [EC:1.3.1.77] (A)	-	GO:0033729//anthocyanidin reductase activity;GO:0050662//coenzyme binding	GO:0009964//negative regulation of flavonoid biosynthetic process;GO:0055114//oxidation-reduction process	gi|763790691|gb|KJB57687.1|/1.1e-190/1
Gh_D08G1701	7.29938	25.6942	1.8156	2.95954e-10	-	-	GO:0016621//cinnamoyl-CoA reductase activity;GO:0003854//3-beta-hydroxy-delta5-steroid dehydrogenase activity;GO:0050662//coenzyme binding	GO:0006694//steroid biosynthetic process;GO:0055114//oxidation-reduction process	gi|763757960|gb|KJB25291.1|/5.7e-179/1
Gh_D04G1654	6.57428	23.1418	1.8156	5.04264e-13	-	-	GO:0016709//oxidoreductase activity, acting on paired donors, with incorporation or reduction of molecular oxygen, NAD(P)H as one donor, and incorporation of one atom of oxygen	-	gi|763810873|gb|KJB77775.1|/2.4e-224/1
Gh_D10G0126	20.7174	72.816	1.81341	0	-	GO:0009501//amyloplast;GO:0009507//chloroplast	GO:0004373//glycogen (starch) synthase activity;GO:0009011//starch synthase activity;GO:2001070//starch binding	GO:0019252//starch biosynthetic process	gi|356555668|ref|XP_003546152.1|/0.0e+00/PREDICTED: soluble starch synthase 3, chloroplastic/amyloplastic-like isoform X1 [Glycine max]
Gh_Sca004871G02	8.04633	28.2543	1.81207	0	K15377|1|0.0|1261|tcc:TCM_031421|solute carrier family 44 (choline transporter-like protein), member 2/4/5 (A)	GO:0016021//integral component of membrane;GO:0009506//plasmodesma;GO:0005886//plasma membrane	-	-	gi|356544028|ref|XP_003540458.1|/0.0e+00/PREDICTED: choline transporter-like protein 2-like [Glycine max]
Gh_D13G0780	1.59368	5.59389	1.81149	6.6989e-05	-	-	-	-	gi|590700136|ref|XP_007046082.1|/1.0e-303/Pentatricopeptide repeat (PPR) superfamily protein [Theobroma cacao]|gi|508710017|gb|EOY01914.1| Pentatricopeptide repeat (PPR) superfamily protein [Theobroma cacao]
Gh_D11G1588	20.9729	73.5372	1.80995	0	-	-	-	-	gi|763775761|gb|KJB42884.1|/7.7e-183/1
Gh_A12G0916	71.0013	248.925	1.80979	0	-	GO:0005789//endoplasmic reticulum membrane	-	GO:0006499//N-terminal protein myristoylation	gi|763782249|gb|KJB49320.1|/8.2e-68/1
Gh_A09G0755	10.2493	35.8766	1.80752	1.74388e-10	-	GO:0044434	-	GO:0044699	gi|728840934|gb|KHG20377.1|/1.6e-119/1
Gh_D10G0599	4.19626	14.6886	1.80752	1.74388e-10	-	-	GO:0003723//RNA binding;GO:0008173//RNA methyltransferase activity	GO:0006396//RNA processing;GO:0001510//RNA methylation	gi|763803400|gb|KJB70338.1|/0.0e+00/1
Gh_A05G0054	9.11944	31.9217	1.80752	1.74388e-10	-	GO:0009535//chloroplast thylakoid membrane;GO:0009570//chloroplast stroma	-	GO:0016226//iron-sulfur cluster assembly;GO:0010275//NAD(P)H dehydrogenase complex assembly;GO:0009073//aromatic amino acid family biosynthetic process	gi|763786921|gb|KJB53917.1|/2.6e-145/1
Gh_Sca013374G01	60.3842	211.326	1.80723	0	K15382|1|6e-148|421|tcc:TCM_014707|solute carrier family 50 (sugar transporter) (A)	GO:0005887//integral component of plasma membrane	GO:0008515//sucrose transmembrane transporter activity	GO:0034219//carbohydrate transmembrane transport;GO:0015770//sucrose transport	gi|728817255|gb|KHG02402.1|/4.8e-155/1
Gh_A03G0840	16.2115	56.6457	1.80495	0	K09287|1|0.0|555|tcc:TCM_011862|RAV-like factor (A)	GO:0005634//nucleus	GO:0003700//sequence-specific DNA binding transcription factor activity;GO:0003677//DNA binding	GO:0006355//regulation of transcription, DNA-templated	gi|763763082|gb|KJB30336.1|/1.5e-194/1
Gh_A05G3557	6.30649	22.0359	1.80495	7.27768e-07	K13800|1|4e-122|351|tcc:TCM_043327|UMP-CMP kinase [EC:2.7.4.- 2.7.4.14] (A)	GO:0005829//cytosol;GO:0005634//nucleus;GO:0048046//apoplast	GO:0004127//cytidylate kinase activity;GO:0005524//ATP binding;GO:0009041//uridylate kinase activity;GO:0016787//hydrolase activity	GO:0046939//nucleotide phosphorylation;GO:0009173//pyrimidine ribonucleoside monophosphate metabolic process;GO:0006221//pyrimidine nucleotide biosynthetic process;GO:0006207//'de novo' pyrimidine nucleobase biosynthetic process	gi|728847178|gb|KHG26621.1|/8.5e-125/1
Gh_D08G0794	6.19536	21.6476	1.80495	7.27768e-07	K14839|1|5e-119|343|tcc:TCM_004640|nucleolar protein 16 (A)	-	-	-	gi|763755945|gb|KJB23276.1|/3.4e-130/1
Gh_A11G3115	10.1528	35.366	1.80049	4.4452e-10	K00799|1|1e-140|398|rcu:RCOM_1599790|glutathione S-transferase [EC:2.5.1.18] (A)	-	GO:0004364//glutathione transferase activity	GO:0008152//metabolic process	gi|728844050|gb|KHG23493.1|/8.5e-125/1
Gh_D08G0970	24.5326	85.3833	1.79925	2.8777e-13	K06617|1|0.0|1580|tcc:TCM_038146|raffinose synthase [EC:2.4.1.82] (A)	-	GO:0047268//galactinol-raffinose galactosyltransferase activity;GO:0052692//raffinose alpha-galactosidase activity	GO:0008152//metabolic process	gi|763756286|gb|KJB23617.1|/0.0e+00/1
Gh_D09G0756	9.51209	33.1025	1.79911	5.7716e-12	-	-	-	-	gi|763767663|gb|KJB34878.1|/8.5e-108/1
Gh_A02G0769	89.9765	312.969	1.7984	0	K10534|1|0.0|1690|tcc:TCM_035019|nitrate reductase (NAD(P)H) [EC:1.7.1.1 1.7.1.2 1.7.1.3] (A)	-	-	-	gi|763748837|gb|KJB16276.1|/0.0e+00/1
Gh_D07G1927	400.905	1393.35	1.79723	6.55032e-13	-	-	-	-	gi|763742866|gb|KJB10365.1|/1.4e-35/1
Gh_A06G1545	14.6715	50.9251	1.79536	1.37446e-13	-	-	-	-	gi|763800920|gb|KJB67875.1|/8.6e-267/1
Gh_A11G2688	17.8597	61.9556	1.79452	1.42109e-14	-	GO:0005623//cell	GO:0016987//sigma factor activity	GO:0019682//glyceraldehyde-3-phosphate metabolic process;GO:0006351//transcription, DNA-templated;GO:2001141//regulation of RNA biosynthetic process;GO:0034660//ncRNA metabolic process;GO:0009658//chloroplast organization;GO:0044281//small molecule metabolic process;GO:0009416//response to light stimulus;GO:0008299//isoprenoid biosynthetic process	gi|763778947|gb|KJB46070.1|/0.0e+00/1
Gh_A05G3692	14.7726	51.1876	1.79288	6.08614e-11	-	GO:0005623//cell	GO:0008047//enzyme activator activity;GO:0016671//oxidoreductase activity, acting on a sulfur group of donors, disulfide as acceptor;GO:0015035//protein disulfide oxidoreductase activity	GO:0006662//glycerol ether metabolic process;GO:0055114//oxidation-reduction process;GO:0045454//cell redox homeostasis;GO:0010027//thylakoid membrane organization;GO:0000023//maltose metabolic process;GO:0019252//starch biosynthetic process;GO:0043085//positive regulation of catalytic activity	gi|728828683|gb|KHG08126.1|/5.6e-90/1
Gh_D11G1972	5.42468	18.7968	1.79288	3.91768e-05	K07937|1|5e-129|366|rcu:RCOM_1153480|ADP-ribosylation factor 1 (A)	GO:0005622//intracellular	GO:0005525//GTP binding	GO:0006886//intracellular protein transport;GO:0007264//small GTPase mediated signal transduction	gi|763776684|gb|KJB43807.1|/1.6e-100/1
Gh_D06G1179	6.63372	22.9861	1.79288	3.44124e-12	-	-	GO:0004597//peptide-aspartate beta-dioxygenase activity	GO:0042752//regulation of circadian rhythm;GO:0006355//regulation of transcription, DNA-templated;GO:0055114//oxidation-reduction process	gi|763799183|gb|KJB66138.1|/3.9e-252/1
Gh_A05G1092	2.79638	9.6896	1.79288	3.91768e-05	K14484|1|4e-152|438|tcc:TCM_028899|auxin-responsive protein IAA (A)	-	-	GO:0050794//regulation of cellular process;GO:0006351//transcription, DNA-templated	gi|728834136|gb|KHG13579.1|/1.1e-190/1
Gh_A05G3092	1.93512	6.70528	1.79288	3.91768e-05	K03177|1|0.0|843|tcc:TCM_016990|tRNA pseudouridine55 synthase [EC:5.4.99.25] (A)	-	-	GO:0009451//RNA modification	gi|763809042|gb|KJB75944.1|/2.5e-300/1
Gh_D08G0093	4.20642	14.5755	1.79288	3.91768e-05	K13448|1|1e-109|324|tcc:TCM_041400|calcium-binding protein CML (A)	-	GO:0005509//calcium ion binding	-	gi|763754382|gb|KJB21713.1|/1.8e-137/1
Gh_D02G0112	2.33032	8.07467	1.79288	8.6229e-06	-	-	-	-	gi|763760571|gb|KJB27825.1|/4.0e-290/1
Gh_A11G1594	27.7605	96.1915	1.79288	3.61932e-14	K06689|1|2e-97|283|tcc:TCM_000164|ubiquitin-conjugating enzyme E2 D/E [EC:6.3.2.19] (A)	-	GO:0016874//ligase activity;GO:0005524//ATP binding	GO:0051510//regulation of unidimensional cell growth;GO:0043248//proteasome assembly;GO:0043161//proteasome-mediated ubiquitin-dependent protein catabolic process;GO:0051788//response to misfolded protein;GO:0016567//protein ubiquitination;GO:0042023//DNA endoreduplication	gi|763776171|gb|KJB43294.1|/6.2e-85/1
Gh_A11G2085	2.24451	7.77735	1.79288	2.62666e-10	-	GO:0009506//plasmodesma;GO:0005886//plasma membrane;GO:0005783//endoplasmic reticulum	GO:0016757//transferase activity, transferring glycosyl groups	GO:0010075//regulation of meristem growth;GO:0010014//meristem initiation;GO:0009944//polarity specification of adaxial/abaxial axis;GO:0008152//metabolic process;GO:0009855//determination of bilateral symmetry	gi|763777448|gb|KJB44571.1|/0.0e+00/1
Gh_A11G1554	2.73153	9.46488	1.79288	8.6229e-06	-	-	-	-	gi|728847543|gb|KHG26986.1|/1.4e-258/1
Gh_D04G1926	12.9767	44.9648	1.79288	1.42959e-11	-	-	GO:0045430//chalcone isomerase activity	GO:0010224//response to UV-B;GO:0009744//response to sucrose;GO:0009718//anthocyanin-containing compound biosynthetic process	gi|763808030|gb|KJB74932.1|/2.3e-112/1
Gh_D12G1654	12.5158	43.2167	1.78784	1.5965e-13	K15040|1|2e-174|488|cic:CICLE_v10032366mg|voltage-dependent anion channel protein 2 (A)	GO:0005741//mitochondrial outer membrane;GO:0046930//pore complex	GO:0015288//porin activity;GO:0008308//voltage-gated anion channel activity	GO:1903959	gi|728813947|gb|KHG01383.1|/3.5e-151/1
Gh_D13G0522	92.102	317.773	1.78669	2.91766e-13	-	-	-	-	gi|763812791|gb|KJB79643.1|/1.7e-176/1
Gh_A10G1483	87.8766	303.063	1.78607	1.81188e-13	K09286|1|1e-128|371|tcc:TCM_021264|EREBP-like factor (A)	GO:0005634//nucleus	GO:0003677//DNA binding;GO:0003700//sequence-specific DNA binding transcription factor activity	GO:0050896//response to stimulus;GO:0044763;GO:0006355//regulation of transcription, DNA-templated	gi|728824721|gb|KHG05913.1|/2.0e-149/1
Gh_A01G1787	73.0456	251.8	1.78541	1.37446e-13	-	GO:0005576//extracellular region	GO:0008083//growth factor activity	GO:0008283//cell proliferation	gi|728824155|gb|KHG05643.1|/1.1e-48/1
Gh_A06G1157	17.4423	60.0273	1.78303	0	-	-	-	-	gi|728832958|gb|KHG12401.1|/6.9e-307/1
Gh_A06G0536	5.09458	17.5329	1.78303	5.7101e-08	K09419|1|0.0|540|tcc:TCM_037888|heat shock transcription factor, other eukaryote (A)	GO:0005634//nucleus	GO:0043565//sequence-specific DNA binding;GO:0003700//sequence-specific DNA binding transcription factor activity	GO:0009408//response to heat;GO:0006355//regulation of transcription, DNA-templated;GO:0009407//toxin catabolic process	gi|763797941|gb|KJB64896.1|/2.5e-194/1
Gh_D12G0294	5.79084	19.9291	1.78303	5.7101e-08	-	-	GO:0005509//calcium ion binding	-	gi|763780527|gb|KJB47598.1|/2.6e-164/1
Gh_D12G2739	10.4787	36.0361	1.78199	2.53072e-07	K02518|1|3e-85|252|tcc:TCM_016377|translation initiation factor IF-1 (A)	GO:0009507//chloroplast	GO:0003743//translation initiation factor activity	GO:0006413//translational initiation;GO:0010027//thylakoid membrane organization;GO:0006354//DNA-templated transcription, elongation	gi|763785158|gb|KJB52229.1|/1.2e-81/1
Gh_D10G1314	85.1242	292.704	1.7818	5.13146e-13	-	-	GO:0050236//pyridoxine:NADP 4-dehydrogenase activity	GO:0055114//oxidation-reduction process	gi|763804980|gb|KJB71918.1|/6.9e-203/1
Gh_A01G0417	26.2895	90.3873	1.78163	2.99982e-13	-	GO:0016021//integral component of membrane;GO:0000325//plant-type vacuole;GO:0009506//plasmodesma;GO:0005774//vacuolar membrane	GO:0005432//calcium:sodium antiporter activity;GO:0005509//calcium ion binding	GO:0071472//cellular response to salt stress;GO:0042744//hydrogen peroxide catabolic process;GO:0035725//sodium ion transmembrane transport;GO:0055074//calcium ion homeostasis;GO:0007030//Golgi organization;GO:0007033//vacuole organization	gi|763745807|gb|KJB13246.1|/0.0e+00/1
Gh_A01G0426	8.90093	30.583	1.7807	1.12815e-06	-	-	-	-	gi|763745719|gb|KJB13158.1|/9.1e-82/1
Gh_A11G0717	4.79982	16.4919	1.7807	1.12815e-06	-	-	-	-	gi|763773955|gb|KJB41078.1|/1.5e-147/1
Gh_A01G1684	12.9923	44.6251	1.7802	3.77476e-14	-	-	GO:0016787//hydrolase activity;GO:0005509//calcium ion binding	GO:0008152//metabolic process	gi|728831731|gb|KHG11174.1|/6.9e-150/1
Gh_D13G0137	27.5754	94.679	1.77966	0	-	-	-	-	gi|763811897|gb|KJB78749.1|/2.0e-79/1
Gh_D06G1594	1.84932	6.34696	1.77907	5.064e-06	-	-	GO:0004674//protein serine/threonine kinase activity;GO:0005524//ATP binding;GO:0004713//protein tyrosine kinase activity	GO:0018108//peptidyl-tyrosine phosphorylation;GO:0000165//MAPK cascade	gi|763800174|gb|KJB67129.1|/0.0e+00/1
Gh_A12G0888	5.27178	18.0662	1.77693	2.2927e-05	-	-	GO:0016301//kinase activity;GO:0019901//protein kinase binding	GO:0010440//stomatal lineage progression;GO:0000079//regulation of cyclin-dependent protein serine/threonine kinase activity	gi|763782198|gb|KJB49269.1|/5.8e-111/1
Gh_A05G3223	2.63589	9.03311	1.77693	2.2927e-05	K10532|4|1e-171|493|rcu:RCOM_1438950|heparan-alpha-glucosaminide N-acetyltransferase [EC:2.3.1.78] (A)	-	GO:0015019//heparan-alpha-glucosaminide N-acetyltransferase activity	GO:0008152//metabolic process	gi|728841665|gb|KHG21108.1|/8.6e-231/1
Gh_A10G1056	13.7877	47.2218	1.77607	7.8848e-13	-	GO:0009535//chloroplast thylakoid membrane	-	GO:0006979//response to oxidative stress;GO:0019288//isopentenyl diphosphate biosynthetic process, methylerythritol 4-phosphate pathway;GO:0010027//thylakoid membrane organization;GO:0030003//cellular cation homeostasis;GO:0070838//divalent metal ion transport	gi|728845141|gb|KHG24584.1|/1.7e-129/1
Gh_A05G1798	7.31282	25.0376	1.7756	1.06359e-13	-	-	GO:0020037//heme binding;GO:0016705//oxidoreductase activity, acting on paired donors, with incorporation or reduction of molecular oxygen;GO:0004497//monooxygenase activity;GO:0005506//iron ion binding	GO:0055114//oxidation-reduction process	gi|763791593|gb|KJB58589.1|/1.9e-313/1
Gh_D09G0637	30.6225	104.751	1.7743	0	-	GO:0005618//cell wall;GO:0005774//vacuolar membrane	GO:0042973//glucan endo-1,3-beta-D-glucosidase activity	GO:0005975//carbohydrate metabolic process;GO:0009817//defense response to fungus, incompatible interaction;GO:0002215//defense response to nematode	gi|763767502|gb|KJB34717.1|/2.8e-208/1
Gh_A03G0241	3.83962	13.1317	1.77402	0.000104955	-	-	-	-	gi|728815208|gb|KHG01768.1|/6.3e-138/1
Gh_D11G3261	4.06245	13.8938	1.77402	0.000104955	-	GO:0005634//nucleus	GO:0003677//DNA binding	-	gi|763779367|gb|KJB46490.1|/8.6e-127/1
Gh_A10G0593	0.933323	3.19201	1.77402	0.000104955	K00784|1|0.0|1612|tcc:TCM_028839|ribonuclease Z [EC:3.1.26.11] (A)	-	GO:0016891//endoribonuclease activity, producing 5'-phosphomonoesters	GO:0042779//tRNA 3'-trailer cleavage;GO:0090502//RNA phosphodiester bond hydrolysis, endonucleolytic	gi|763803491|gb|KJB70429.1|/0.0e+00/1
Gh_D11G1382	1.10302	3.77237	1.77402	0.000104955	-	-	-	-	gi|763775267|gb|KJB42390.1|/0.0e+00/1
Gh_D08G0887	1.72887	5.90503	1.77212	1.49303e-07	K01534|1|0.0|1382|tcc:TCM_039368|Cd2+/Zn2+-exporting ATPase [EC:3.6.3.3 3.6.3.5] (A)	GO:0016021//integral component of membrane	GO:0046872//metal ion binding;GO:0019829//cation-transporting ATPase activity;GO:0005524//ATP binding	GO:0098655;GO:0008152//metabolic process;GO:0030001//metal ion transport	gi|763786743|gb|KJB53739.1|/0.0e+00/1
Gh_A07G0869	14.0263	47.8932	1.77169	3.77476e-14	-	-	-	-	gi|763741348|gb|KJB08847.1|/1.5e-147/1
Gh_A01G0725	8.97032	30.5892	1.76979	5.39568e-14	-	GO:0005886//plasma membrane;GO:0016021//integral component of membrane	GO:0016760//cellulose synthase (UDP-forming) activity	GO:0046482//para-aminobenzoic acid metabolic process;GO:0030244//cellulose biosynthetic process	gi|763746472|gb|KJB13911.1|/0.0e+00/1
Gh_D04G0855	39.3935	134.334	1.76979	0	-	GO:0009570//chloroplast stroma	GO:0015035//protein disulfide oxidoreductase activity	GO:0045454//cell redox homeostasis;GO:0006662//glycerol ether metabolic process;GO:0055114//oxidation-reduction process	gi|763809676|gb|KJB76578.1|/1.5e-107/1
Gh_A12G1171	18.8014	64.0568	1.76851	0	K14509|1|0.0|1222|tcc:TCM_004726|ethylene receptor [EC:2.7.13.-] (A)	GO:0005789//endoplasmic reticulum membrane	GO:0051740//ethylene binding;GO:0000155//phosphorelay sensor kinase activity	GO:0018106//peptidyl-histidine phosphorylation;GO:0023014//signal transduction by phosphorylation;GO:0010105//negative regulation of ethylene-activated signaling pathway	gi|763774773|gb|KJB41896.1|/0.0e+00/1
Gh_A11G0939	10.138	34.5266	1.76793	4.52768e-09	-	-	-	-	gi|763774573|gb|KJB41696.1|/1.4e-116/1
Gh_D09G1489	5.90902	20.0572	1.76313	1.34267e-05	-	-	-	-	gi|763769544|gb|KJB36759.1|/3.2e-105/1
Gh_A01G1807	2.60849	8.85408	1.76313	6.11564e-10	-	-	-	GO:0009793//embryo development ending in seed dormancy	gi|763749279|gb|KJB16718.1|/0.0e+00/1
Gh_D05G3283	13.898	47.1745	1.76313	8.81124e-08	K01376|1|1e-48|164|ath:AT3G49340|[EC:3.4.22.-] (A)	-	GO:0016491//oxidoreductase activity;GO:0008233//peptidase activity	GO:0008152//metabolic process	gi|763794543|gb|KJB61539.1|/1.4e-63/1
Gh_D01G0422	16.6602	56.4486	1.76054	9.30366e-14	-	GO:0016021//integral component of membrane;GO:0000325//plant-type vacuole;GO:0009506//plasmodesma;GO:0005774//vacuolar membrane	GO:0005432//calcium:sodium antiporter activity;GO:0005509//calcium ion binding	GO:0071472//cellular response to salt stress;GO:0042744//hydrogen peroxide catabolic process;GO:0035725//sodium ion transmembrane transport;GO:0055074//calcium ion homeostasis;GO:0007030//Golgi organization;GO:0007033//vacuole organization	gi|763745805|gb|KJB13244.1|/1.4e-226/1
Gh_A12G2294	7.77126	26.3073	1.75924	8.31982e-11	-	GO:0009507//chloroplast	GO:0016829//lyase activity	GO:0009627//systemic acquired resistance;GO:0034976//response to endoplasmic reticulum stress	gi|763785648|gb|KJB52719.1|/1.0e-180/1
Gh_A11G0102	8.51999	28.8419	1.75924	8.31982e-11	-	-	GO:0003700//sequence-specific DNA binding transcription factor activity;GO:0003677//DNA binding	GO:0006355//regulation of transcription, DNA-templated	gi|728812282|gb|KHG00748.1|/2.1e-170/1
Gh_D11G0914	4.24238	14.35	1.75811	1.17809e-08	K09480|1|0.0|857|tcc:TCM_005397|digalactosyldiacylglycerol synthase [EC:2.4.1.241] (A)	GO:0009707//chloroplast outer membrane;GO:0043661	GO:0046481//digalactosyldiacylglycerol synthase activity	GO:0031348//negative regulation of defense response;GO:0019375//galactolipid biosynthetic process;GO:0009867//jasmonic acid mediated signaling pathway;GO:0009697//salicylic acid biosynthetic process;GO:0009862//systemic acquired resistance, salicylic acid mediated signaling pathway;GO:0010363//regulation of plant-type hypersensitive response;GO:0042631//cellular response to water deprivation;GO:0…	gi|763774131|gb|KJB41254.1|/1.2e-276/1
Gh_A05G3033	2.68302	9.07543	1.75811	6.1185e-05	-	-	GO:0046872//metal ion binding;GO:0016706//oxidoreductase activity, acting on paired donors, with incorporation or reduction of molecular oxygen, 2-oxoglutarate as one donor, and incorporation of one atom each of oxygen into both donors	GO:0055114//oxidation-reduction process	gi|763809201|gb|KJB76103.1|/1.3e-201/1
Gh_A02G0012	1.34151	4.53772	1.75811	6.1185e-05	-	GO:0009535//chloroplast thylakoid membrane	-	-	gi|763760358|gb|KJB27612.1|/0.0e+00/1
Gh_A09G1477	2.10321	7.11421	1.75811	6.1185e-05	K00620|1|0.0|876|tcc:TCM_021988|glutamate N-acetyltransferase / amino-acid N-acetyltransferase [EC:2.3.1.35 2.3.1.1] (A)	GO:0009570//chloroplast stroma	GO:0004358//glutamate N-acetyltransferase activity;GO:0004042//acetyl-CoA:L-glutamate N-acetyltransferase activity	GO:0006526//arginine biosynthetic process;GO:0009220//pyrimidine ribonucleotide biosynthetic process	gi|728837114|gb|KHG16557.1|/2.3e-269/1
Gh_D09G1535	4.12772	13.9622	1.75811	1.17809e-08	-	GO:0042644//chloroplast nucleoid;GO:0005634//nucleus	GO:0008865//fructokinase activity	GO:0045893//positive regulation of transcription, DNA-templated;GO:0006399//tRNA metabolic process;GO:0046835//carbohydrate phosphorylation;GO:0009793//embryo development ending in seed dormancy;GO:0016226//iron-sulfur cluster assembly;GO:0010228//vegetative to reproductive phase transition of meristem;GO:0009658//chloroplast organization;GO:0042793//transcription from plastid promoter;GO:0006364…	gi|298569778|gb|ADI87417.1|/1.7e-284/fructokinase-like protein 1 [Gossypium hirsutum]
Gh_A12G1764	14.2801	48.2626	1.7569	3.62342e-10	-	-	GO:0005506//iron ion binding	-	gi|728820196|gb|KHG03626.1|/1.7e-93/1
Gh_Sca004768G01	4.75803	16.0786	1.7567	0	K08244|1|0.0|1986|tcc:TCM_034541|alpha-glucan, water dikinase [EC:2.7.9.4] (A)	GO:0009941//chloroplast envelope	GO:0005524//ATP binding;GO:0016301//kinase activity	GO:0016310//phosphorylation	gi|763791833|gb|KJB58829.1|/0.0e+00/1
Gh_D11G0284	7.58325	25.5938	1.75491	0	-	GO:0005622//intracellular	-	GO:0010103//stomatal complex morphogenesis;GO:0016226//iron-sulfur cluster assembly;GO:0045036//protein targeting to chloroplast;GO:0009793//embryo development ending in seed dormancy;GO:0009073//aromatic amino acid family biosynthetic process	gi|763772681|gb|KJB39804.1|/0.0e+00/1
Gh_Sca007014G01	12.8168	43.2572	1.75491	5.20184e-08	-	-	-	-	gi|293633545|gb|ADE60158.1|/6.0e-81/MIC-3 [Gossypium hirsutum]
Gh_D06G0130	10.5913	35.7074	1.75335	1.65978e-12	K14499|1|6e-59|197|fve:101307365|BRI1 kinase inhibitor 1 (A)	-	-	-	gi|763796797|gb|KJB63752.1|/4.9e-159/1
Gh_D09G0057	11.5971	39.0366	1.75106	7.86862e-06	K14488|1|1e-46|152|cit:102630990|SAUR family protein (A)	-	-	GO:0009733//response to auxin	gi|763766123|gb|KJB33338.1|/1.8e-61/1
Gh_A07G1080	3.11783	10.4948	1.75106	7.86862e-06	-	-	-	-	gi|763741782|gb|KJB09281.1|/5.6e-228/1
Gh_D01G0768	3.77172	12.6958	1.75106	7.86862e-06	K10523|1|0.0|614|tcc:TCM_030560|speckle-type POZ protein (A)	-	-	-	gi|763746539|gb|KJB13978.1|/9.5e-192/1
Gh_D03G1436	11.6264	38.9579	1.74451	4.12056e-09	K10576|1|8e-130|368|tcc:TCM_016288|ubiquitin-conjugating enzyme E2 H [EC:6.3.2.19] (A)	-	GO:0016874//ligase activity	GO:0008152//metabolic process	gi|763753243|gb|KJB20631.1|/8.4e-106/1
Gh_A08G0658	7.68173	25.7401	1.74451	3.57082e-05	-	-	-	-	gi|763755846|gb|KJB23177.1|/8.1e-49/1
Gh_A09G1814	4.10474	13.7542	1.74451	3.57082e-05	-	-	-	-	gi|728828226|gb|KHG07669.1|/6.0e-151/1
Gh_A07G1937	8.869	29.6718	1.74225	9.54792e-15	K08176|1|0.0|1021|tcc:TCM_004051|MFS transporter, PHS family, inorganic phosphate transporter (A)	GO:0005773//vacuole;GO:0005794//Golgi apparatus;GO:0009506//plasmodesma;GO:0016021//integral component of membrane;GO:0005634//nucleus	GO:0005315//inorganic phosphate transmembrane transporter activity	GO:0006857//oligopeptide transport;GO:0055085//transmembrane transport;GO:0006817//phosphate ion transport;GO:0009737//response to abscisic acid	gi|763743814|gb|KJB11313.1|/0.0e+00/1
Gh_D09G1641	6.74201	22.5496	1.74185	2.47468e-12	-	-	-	GO:1901700;GO:0006950//response to stress;GO:0009628//response to abiotic stimulus;GO:0001101//response to acid	gi|763769917|gb|KJB37132.1|/1.9e-262/1
Gh_D01G0628	24.5815	82.2122	1.74178	1.51212e-13	-	GO:0005773//vacuole	-	GO:0010260//organ senescence	gi|763746210|gb|KJB13649.1|/0.0e+00/1
Gh_A09G1483	5.14361	17.1863	1.74041	1.81491e-08	-	GO:0016021//integral component of membrane	GO:0022857//transmembrane transporter activity	GO:0055085//transmembrane transport	gi|763769552|gb|KJB36767.1|/2.0e-217/1
Gh_D11G2289	13.2741	44.3528	1.74041	7.9936e-15	K09903|1|0.0|524|tcc:TCM_001405|uridylate kinase [EC:2.7.4.22] (A)	GO:0009507//chloroplast	GO:0033862//UMP kinase activity	GO:0045893//positive regulation of transcription, DNA-templated;GO:0006399//tRNA metabolic process;GO:0045036//protein targeting to chloroplast;GO:0009793//embryo development ending in seed dormancy;GO:0046939//nucleotide phosphorylation;GO:0016226//iron-sulfur cluster assembly;GO:0010228//vegetative to reproductive phase transition of meristem;GO:0009658//chloroplast organization;GO:0009073//aro…	gi|763751303|gb|KJB18691.1|/1.7e-89/1
Gh_A10G0780	9.8812	32.9876	1.73917	1.53655e-13	-	-	GO:0032440//2-alkenal reductase [NAD(P)] activity;GO:0005543//phospholipid binding	GO:0010167//response to nitrate;GO:0015706//nitrate transport;GO:0055114//oxidation-reduction process	gi|728838650|gb|KHG18093.1|/1.6e-202/1
Gh_A04G0378	127.651	425.773	1.73788	0	-	-	-	-	gi|763794503|gb|KJB61499.1|/2.0e-81/1
Gh_D09G2148	1.82767	6.0949	1.73759	6.05268e-07	-	GO:0009507//chloroplast	-	GO:0016192//vesicle-mediated transport;GO:0006886//intracellular protein transport	gi|763771047|gb|KJB38262.1|/0.0e+00/1
Gh_D13G0588	9.36164	31.2091	1.73713	3.84138e-14	-	GO:0005829//cytosol;GO:0009570//chloroplast stroma	GO:0016874//ligase activity	GO:0008152//metabolic process	gi|763812939|gb|KJB79791.1|/3.5e-255/1
Gh_A05G1432	329.279	1095.99	1.73485	5.70854e-12	K03146|1|0.0|656|tcc:TCM_030166|thiamine thiazole synthase (A)	GO:0009507//chloroplast	GO:0046872//metal ion binding	GO:0009228//thiamine biosynthetic process;GO:0006950//response to stress	gi|728818490|gb|KHG02821.1|/7.7e-200/1
Gh_A09G0553	1.7818	5.92202	1.73275	2.08618e-05	-	-	-	-	gi|763767308|gb|KJB34523.1|/0.0e+00/1
Gh_D04G1421	1.94949	6.46139	1.72875	4.73516e-08	-	GO:0016021//integral component of membrane	-	GO:0015031//protein transport	gi|763810412|gb|KJB77314.1|/0.0e+00/1
Gh_A01G1778	22.1554	73.4278	1.72866	0	K00700|1|0.0|1514|tcc:TCM_022491|1,4-alpha-glucan branching enzyme [EC:2.4.1.18] (A)	-	-	-	gi|357149280|ref|XP_003575058.1|/0.0e+00/PREDICTED: 1,4-alpha-glucan-branching enzyme 2, chloroplastic/amyloplastic-like [Brachypodium distachyon]
Gh_A10G0332	3.46358	11.4739	1.72802	6.34086e-09	-	GO:0016021//integral component of membrane	GO:0004674//protein serine/threonine kinase activity;GO:0005524//ATP binding	GO:0009560//embryo sac egg cell differentiation;GO:0006468//protein phosphorylation	gi|763802764|gb|KJB69702.1|/0.0e+00/1
Gh_D06G0391	35.4541	117	1.72249	2.4869e-14	-	GO:0016021//integral component of membrane	GO:0022857//transmembrane transporter activity	GO:0055085//transmembrane transport	gi|763797479|gb|KJB64434.1|/4.6e-219/1
Gh_Sca004842G04	2.39209	7.894	1.72249	9.52488e-05	-	-	-	-	gi|728826548|gb|KHG06776.1|/7.8e-219/1
Gh_D09G0046	2.02045	6.66759	1.72249	1.59035e-06	K03495|1|0.0|1313|tcc:TCM_001538|tRNA uridine 5-carboxymethylaminomethyl modification enzyme (A)	-	GO:0050660//flavin adenine dinucleotide binding	GO:0042744//hydrogen peroxide catabolic process;GO:0002098//tRNA wobble uridine modification	gi|763766081|gb|KJB33296.1|/0.0e+00/1
Gh_A12G2549	2.13487	7.04518	1.72249	9.52488e-05	-	-	GO:0003677//DNA binding	-	gi|763781983|gb|KJB49054.1|/3.8e-267/1
Gh_A11G0805	2.63553	8.69737	1.72249	1.59035e-06	K08193|5|0.0|859|pper:PRUPE_ppa003069mg|MFS transporter, ACS family, solute carrier family 17 (sodium-dependent inorganic phosphate cotransporter), other (A)	GO:0016021//integral component of membrane;GO:0009941//chloroplast envelope	GO:0005315//inorganic phosphate transmembrane transporter activity	GO:0055085//transmembrane transport;GO:0006098//pentose-phosphate shunt;GO:0008643//carbohydrate transport	gi|728849964|gb|KHG29407.1|/0.0e+00/1
Gh_A06G0361	10.2342	33.7733	1.72249	1.09246e-13	-	GO:0016021//integral component of membrane	GO:0022857//transmembrane transporter activity	GO:0055085//transmembrane transport	gi|728830848|gb|KHG10291.1|/2.9e-214/1
Gh_A12G1916	1.5658	5.16721	1.72249	9.52488e-05	-	-	GO:0032440//2-alkenal reductase [NAD(P)] activity	GO:0046855//inositol phosphate dephosphorylation;GO:0052542//defense response by callose deposition;GO:0009733//response to auxin;GO:0055114//oxidation-reduction process;GO:0009753//response to jasmonic acid;GO:0009845//seed germination;GO:0009414//response to water deprivation;GO:0009723//response to ethylene;GO:0009611//response to wounding;GO:0042538//hyperosmotic salinity response;GO:0046856/…	gi|763784620|gb|KJB51691.1|/0.0e+00/1
Gh_A01G0729	3.14151	10.3671	1.72249	9.52488e-05	-	GO:0005622//intracellular	-	GO:0035556//intracellular signal transduction;GO:0009738//abscisic acid-activated signaling pathway;GO:0009723//response to ethylene	gi|763746482|gb|KJB13921.1|/8.9e-184/1
Gh_D01G0297	10.2732	33.8766	1.7214	1.03473e-13	K03043|1|0.0|2167|tcc:ThcaC_p013|DNA-directed RNA polymerase subunit beta [EC:2.7.7.6] (A)	GO:0009507//chloroplast	GO:0003899//DNA-directed RNA polymerase activity;GO:0003677//DNA binding;GO:0032549//ribonucleoside binding	GO:0006351//transcription, DNA-templated	gi|376008288|gb|AFB18352.1|/0.0e+00/RNA polymerase beta subunit, partial [Renealmia alpinia]
Gh_D06G0035	146.075	481.072	1.71954	1.14708e-12	-	-	GO:0043565//sequence-specific DNA binding;GO:0004518//nuclease activity	GO:0090305//nucleic acid phosphodiester bond hydrolysis;GO:0031063//regulation of histone deacetylation;GO:0050832//defense response to fungus;GO:0045892//negative regulation of transcription, DNA-templated	gi|763796642|gb|KJB63597.1|/2.5e-192/1
Gh_D01G0206	8.90899	29.2951	1.71732	2.21824e-09	K03768|1|2e-139|398|tcc:TCM_008593|peptidyl-prolyl cis-trans isomerase B (cyclophilin B) [EC:5.2.1.8] (A)	GO:0031977//thylakoid lumen;GO:0009533//chloroplast stromal thylakoid;GO:0009535//chloroplast thylakoid membrane	GO:0003755//peptidyl-prolyl cis-trans isomerase activity;GO:0043424//protein histidine kinase binding	GO:0000413//protein peptidyl-prolyl isomerization;GO:0006457//protein folding;GO:0019344//cysteine biosynthetic process;GO:0010275//NAD(P)H dehydrogenase complex assembly	gi|763745089|gb|KJB12528.1|/9.0e-150/1
Gh_A03G0531	21.385	70.2002	1.71487	3.39506e-12	-	-	-	-	gi|763752237|gb|KJB19625.1|/5.6e-54/1
Gh_A11G0638	2.78688	9.14843	1.71487	9.34524e-07	-	-	-	-	gi|763773731|gb|KJB40854.1|/0.0e+00/1
Gh_A11G1298	26.0056	85.3465	1.71451	9.05942e-14	-	-	-	GO:0044699	gi|728818358|gb|KHG02769.1|/2.6e-236/1
Gh_A03G1126	4.36296	14.3045	1.71309	0	-	GO:0016021//integral component of membrane	GO:0042626//ATPase activity, coupled to transmembrane movement of substances;GO:0005524//ATP binding;GO:0032440//2-alkenal reductase [NAD(P)] activity	GO:0055085//transmembrane transport;GO:0055114//oxidation-reduction process	gi|763811145|gb|KJB78047.1|/0.0e+00/1
Gh_D07G2309	14.2984	46.8483	1.71214	3.66152e-13	-	-	-	-	gi|763744281|gb|KJB11780.1|/3.2e-137/1
Gh_D04G0569	1.30041	4.25842	1.71135	5.54424e-05	-	-	GO:0004674//protein serine/threonine kinase activity;GO:0005524//ATP binding	GO:0051510//regulation of unidimensional cell growth;GO:0006468//protein phosphorylation;GO:0015706//nitrate transport;GO:0010167//response to nitrate	gi|763809101|gb|KJB76003.1|/0.0e+00/1
Gh_A01G0486	17.4053	56.9653	1.71056	0	-	-	-	-	gi|728843655|gb|KHG23098.1|/1.3e-231/1
Gh_A07G0734	20.9729	68.6347	1.71041	1.44362e-11	-	-	-	-	gi|763739991|gb|KJB07490.1|/3.7e-53/1
Gh_D08G1720	8.09662	26.4869	1.70989	7.29106e-08	-	GO:0009507//chloroplast	-	GO:0015743//malate transport	gi|763757871|gb|KJB25202.1|/5.4e-137/1
Gh_D01G1450	34.8814	114.052	1.70916	2.11608e-13	-	GO:0009570//chloroplast stroma	GO:0004614//phosphoglucomutase activity;GO:0004615//phosphomannomutase activity	GO:0042631//cellular response to water deprivation;GO:0000023//maltose metabolic process;GO:0019252//starch biosynthetic process	gi|763747980|gb|KJB15419.1|/0.0e+00/1
Gh_D05G0690	3.98681	13.0251	1.70799	5.49482e-07	-	GO:0044464	GO:0004672//protein kinase activity;GO:0000166//nucleotide binding	GO:0006468//protein phosphorylation;GO:0009725//response to hormone	gi|763788359|gb|KJB55355.1|/7.3e-245/1
Gh_A08G0574	2.22682	7.27512	1.70799	5.49482e-07	-	-	-	-	gi|763755626|gb|KJB22957.1|/0.0e+00/1
Gh_A11G0127	14.0479	45.8435	1.70637	0	-	GO:0043231//intracellular membrane-bounded organelle;GO:0044444//cytoplasmic part	-	GO:0044763;GO:0071704;GO:0009793//embryo development ending in seed dormancy;GO:0010033//response to organic substance;GO:0044237//cellular metabolic process;GO:0009628//response to abiotic stimulus;GO:0044238;GO:0048609//multicellular organismal reproductive process;GO:0050794//regulation of cellular process;GO:0048366//leaf development;GO:1901700	gi|763772354|gb|KJB39477.1|/0.0e+00/1
Gh_D10G2618	37.8578	123.544	1.70637	5.76274e-09	-	-	-	-	gi|763786428|gb|KJB53424.1|/1.4e-18/1
Gh_D03G1856	15.7892	51.5179	1.70614	0	-	-	-	-	gi|763753707|gb|KJB21095.1|/1.4e-203/1
Gh_D05G1617	14.1817	46.2151	1.70434	4.30024e-08	K13993|1|3e-78|234|tcc:TCM_030200|HSP20 family protein (A)	-	-	GO:0009408//response to heat;GO:0009644//response to high light intensity;GO:0042542//response to hydrogen peroxide	gi|763790725|gb|KJB57721.1|/4.4e-75/1
Gh_D05G1812	4.70222	15.3191	1.70391	0	-	GO:0009507//chloroplast;GO:0005634//nucleus	GO:0030246//carbohydrate binding	GO:0019762//glucosinolate catabolic process;GO:0080028//nitrile biosynthetic process	gi|763791188|gb|KJB58184.1|/0.0e+00/1
Gh_A13G1017	17.818	57.9602	1.70173	3.40666e-09	-	GO:0005886//plasma membrane;GO:0005829//cytosol	GO:0008233//peptidase activity	GO:0006661//phosphatidylinositol biosynthetic process;GO:0006508//proteolysis	gi|763814495|gb|KJB81347.1|/1.2e-60/1
Gh_D05G3202	3.2472	10.5628	1.70173	3.23274e-07	-	-	GO:0005488//binding	-	gi|763794412|gb|KJB61408.1|/5.9e-166/1
Gh_A10G1590	37.2759	121.07	1.69953	2.46026e-13	K00487|1|0.0|990|tcc:TCM_045554|trans-cinnamate 4-monooxygenase [EC:1.14.13.11] (A)	GO:0009506//plasmodesma;GO:0009505//plant-type cell wall;GO:0005774//vacuolar membrane;GO:0005794//Golgi apparatus;GO:0005783//endoplasmic reticulum;GO:0005886//plasma membrane	GO:0042802//identical protein binding;GO:0020037//heme binding;GO:0016710//trans-cinnamate 4-monooxygenase activity;GO:0005506//iron ion binding	GO:0009805//coumarin biosynthetic process;GO:0055114//oxidation-reduction process;GO:0009611//response to wounding;GO:0040007//growth;GO:0009963//positive regulation of flavonoid biosynthetic process;GO:0009808//lignin metabolic process;GO:0009555//pollen development	gi|763806037|gb|KJB72975.1|/4.9e-297/1
Gh_D11G2606	48.9904	158.863	1.69721	1.74971e-13	K01807|1|0.0|517|tcc:TCM_026379|ribose 5-phosphate isomerase A [EC:5.3.1.6] (A)	GO:0009570//chloroplast stroma;GO:0009941//chloroplast envelope;GO:0009535//chloroplast thylakoid membrane	GO:0004751//ribose-5-phosphate isomerase activity	GO:0009108//coenzyme biosynthetic process;GO:0009695//jasmonic acid biosynthetic process;GO:0009697//salicylic acid biosynthetic process;GO:0019253//reductive pentose-phosphate cycle;GO:0010363//regulation of plant-type hypersensitive response;GO:0010200//response to chitin;GO:0009684//indoleacetic acid biosynthetic process;GO:0019344//cysteine biosynthetic process;GO:0031348//negative regulation…	gi|763777860|gb|KJB44983.1|/3.6e-155/1
Gh_A01G0925	1022.36	3313.55	1.69647	4.7462e-12	K03671|1|2e-64|197|tcc:TCM_034126|thioredoxin 1 (A)	GO:0005829//cytosol;GO:0048046//apoplast	GO:0008047//enzyme activator activity;GO:0016671//oxidoreductase activity, acting on a sulfur group of donors, disulfide as acceptor;GO:0015035//protein disulfide oxidoreductase activity	GO:0045454//cell redox homeostasis;GO:0006662//glycerol ether metabolic process;GO:0043085//positive regulation of catalytic activity;GO:0055114//oxidation-reduction process	gi|728839271|gb|KHG18714.1|/9.0e-63/1
Gh_D11G1351	2.87063	9.30097	1.69601	1.90294e-07	-	-	-	GO:0034976//response to endoplasmic reticulum stress;GO:0006457//protein folding;GO:0009220//pyrimidine ribonucleotide biosynthetic process;GO:0009408//response to heat;GO:0009644//response to high light intensity;GO:0042542//response to hydrogen peroxide	gi|763775133|gb|KJB42256.1|/0.0e+00/1
Gh_A10G0594	15.8595	51.3468	1.69493	1.31162e-11	-	GO:0010598//NAD(P)H dehydrogenase complex (plastoquinone);GO:0009535//chloroplast thylakoid membrane	GO:0009055//electron carrier activity;GO:0051536//iron-sulfur cluster binding;GO:0046872//metal ion binding	GO:0006098//pentose-phosphate shunt;GO:0019252//starch biosynthetic process;GO:0030003//cellular cation homeostasis;GO:0009773//photosynthetic electron transport in photosystem I;GO:0019288//isopentenyl diphosphate biosynthetic process, methylerythritol 4-phosphate pathway;GO:0070838//divalent metal ion transport;GO:0019761//glucosinolate biosynthetic process	gi|763803493|gb|KJB70431.1|/1.3e-108/1
Gh_D13G1056	3.92497	12.7035	1.69447	1.49772e-08	K13832|1|0.0|805|tcc:TCM_025937|3-dehydroquinate dehydratase / shikimate dehydrogenase [EC:4.2.1.10 1.1.1.25] (A)	-	GO:0003855//3-dehydroquinate dehydratase activity;GO:0004764//shikimate 3-dehydrogenase (NADP+) activity	GO:0055114//oxidation-reduction process	gi|763813957|gb|KJB80809.1|/8.9e-288/1
Gh_A03G1323	4.39854	14.2362	1.69447	1.49772e-08	K03327|1|0.0|826|tcc:TCM_009091|multidrug resistance protein, MATE family (A)	GO:0016021//integral component of membrane	GO:0015297//antiporter activity;GO:0015238//drug transmembrane transporter activity	GO:0006855//drug transmembrane transport	gi|763764261|gb|KJB31515.1|/8.2e-278/1
Gh_A03G1201	5.75103	18.6137	1.69447	1.49772e-08	-	-	-	-	gi|763763947|gb|KJB31201.1|/6.4e-210/1
Gh_A05G1378	11.6423	37.6704	1.69406	0	-	-	-	-	gi|763790561|gb|KJB57557.1|/0.0e+00/1
Gh_A10G0120	6.45179	20.8654	1.69334	0	-	GO:0009501//amyloplast;GO:0009507//chloroplast	GO:0004373//glycogen (starch) synthase activity;GO:0009011//starch synthase activity;GO:2001070//starch binding	GO:0019252//starch biosynthetic process	gi|356546408|ref|XP_003541618.1|/0.0e+00/PREDICTED: soluble starch synthase 3, chloroplastic/amyloplastic-like isoform X1 [Glycine max]|gi|571499161|ref|XP_006594421.1| PREDICTED: soluble starch synthase 3, chloroplastic/amyloplastic-like isoform X2 [Glycine max]|gi|734415193|gb|KHN37605.1| Soluble starch synthase 3, chloroplastic/amyloplastic [Glycine soja]
Gh_D11G2758	15.6232	50.4587	1.69141	2.15384e-14	K06269|1|0.0|591|tcc:TCM_026673|serine/threonine-protein phosphatase PP1 catalytic subunit [EC:3.1.3.16] (A)	GO:0005622//intracellular	GO:0004722//protein serine/threonine phosphatase activity	GO:0035556//intracellular signal transduction;GO:0030968//endoplasmic reticulum unfolded protein response;GO:0016311//dephosphorylation;GO:0009738//abscisic acid-activated signaling pathway;GO:0010200//response to chitin	gi|763778198|gb|KJB45321.1|/2.8e-191/1
Gh_A06G1841	3.41531	11.0202	1.69006	8.8441e-09	-	-	GO:0030246//carbohydrate binding	GO:0019762//glucosinolate catabolic process;GO:0080028//nitrile biosynthetic process	gi|763796634|gb|KJB63589.1|/0.0e+00/1
Gh_A10G1271	11.5325	37.1443	1.68744	0	K01183|1|0.0|565|mtr:MTR_2g099470|chitinase [EC:3.2.1.14] (A)	-	GO:0004568//chitinase activity;GO:0008061//chitin binding	GO:0006032//chitin catabolic process;GO:0016998//cell wall macromolecule catabolic process	gi|728808556|gb|KHF98356.1|/3.3e-160/1
Gh_D04G1151	32.0231	103.036	1.68596	0	K01507|1|2e-151|425|tcc:TCM_021993|inorganic pyrophosphatase [EC:3.6.1.1] (A)	GO:0005829//cytosol	GO:0004427//inorganic diphosphatase activity;GO:0000287//magnesium ion binding	GO:0006796//phosphate-containing compound metabolic process	gi|728851377|gb|KHG30820.1|/4.3e-126/1
Gh_D12G0236	101.33	326.033	1.68596	0	-	GO:0009507//chloroplast	-	GO:0009793//embryo development ending in seed dormancy	gi|763780371|gb|KJB47442.1|/2.7e-117/1
Gh_D07G2241	10.1817	32.7601	1.68596	6.60404e-08	-	-	GO:0016788//hydrolase activity, acting on ester bonds	GO:0008152//metabolic process	gi|763743993|gb|KJB11492.1|/1.2e-115/1
Gh_D05G3114	110.64	355.236	1.6829	0	K03671|1|4e-59|186|tcc:TCM_010024|thioredoxin 1 (A)	GO:0005886//plasma membrane;GO:0005829//cytosol	GO:0016671//oxidoreductase activity, acting on a sulfur group of donors, disulfide as acceptor;GO:0015035//protein disulfide oxidoreductase activity	GO:0000280//nuclear division;GO:0045454//cell redox homeostasis;GO:0006662//glycerol ether metabolic process;GO:0000103//sulfate assimilation;GO:0007000//nucleolus organization;GO:0055114//oxidation-reduction process	gi|763794234|gb|KJB61230.1|/2.5e-88/1
Gh_D11G1317	4.04012	12.9517	1.68067	4.9686e-07	-	-	GO:0005488//binding	GO:0050896//response to stimulus;GO:0006355//regulation of transcription, DNA-templated	gi|763775070|gb|KJB42193.1|/2.9e-246/1
Gh_D07G1299	2.03682	6.51479	1.6774	8.5757e-05	-	-	GO:0005488//binding	GO:0008152//metabolic process	gi|728839195|gb|KHG18638.1|/1.6e-297/1
Gh_D04G1572	2.16387	6.92115	1.6774	8.5757e-05	-	GO:0016021//integral component of membrane	GO:0015203//polyamine transmembrane transporter activity;GO:0015171//amino acid transmembrane transporter activity	GO:0015996//chlorophyll catabolic process;GO:0003333//amino acid transmembrane transport;GO:1902047//polyamine transmembrane transport	gi|763810742|gb|KJB77644.1|/2.1e-291/1
Gh_D09G2346	3.40869	10.9027	1.6774	2.29622e-08	-	-	-	-	gi|763771463|gb|KJB38678.1|/0.0e+00/1
Gh_A13G0517	50.2267	160.51	1.67614	1.91847e-13	K06950|1|4e-131|374|cmo:103500350|uncharacterized protein (A)	-	GO:0016787//hydrolase activity	GO:0008152//metabolic process	gi|728809665|gb|KHF99156.1|/4.3e-124/1
Gh_D04G1524	14.8772	47.5334	1.67584	0	-	-	-	-	gi|763810647|gb|KJB77549.1|/5.7e-213/1
Gh_A06G1564	7.55178	24.1283	1.67584	2.92168e-07	K17966|5|1e-136|390|pop:POPTR_0010s22580g|transmembrane protein 70, mitochondrial (A)	GO:0005739//mitochondrion	-	GO:0001510//RNA methylation	gi|728814413|gb|KHG01533.1|/2.1e-136/1
Gh_D07G1835	13.1196	41.8521	1.67358	9.74776e-14	-	-	GO:0004672//protein kinase activity	GO:0006468//protein phosphorylation	gi|763743091|gb|KJB10590.1|/0.0e+00/1
Gh_A02G0952	12.9004	41.1528	1.67358	0	K17609|1|0.0|642|tcc:TCM_036745|nucleoredoxin [EC:1.8.1.8] (A)	GO:0005622//intracellular	GO:0004672//protein kinase activity;GO:0005524//ATP binding;GO:0016746//transferase activity, transferring acyl groups;GO:0047134//protein-disulfide reductase activity	GO:0016036//cellular response to phosphate starvation;GO:0019375//galactolipid biosynthetic process;GO:0045892//negative regulation of transcription, DNA-templated;GO:0006468//protein phosphorylation;GO:0055114//oxidation-reduction process;GO:0035556//intracellular signal transduction	gi|728820277|gb|KHG03676.1|/3.0e-233/1
Gh_A13G1248	8.52849	27.1875	1.67258	4.57412e-14	K03327|1|0.0|707|tcc:TCM_046870|multidrug resistance protein, MATE family (A)	GO:0016020//membrane	GO:0022857//transmembrane transporter activity	GO:0055085//transmembrane transport	gi|728839681|gb|KHG19124.1|/5.4e-277/1
Gh_A06G0548	8.52849	27.1875	1.67258	4.57412e-14	K14454|1|0.0|765|tcc:TCM_037858|aspartate aminotransferase, cytoplasmic [EC:2.6.1.1] (A)	-	GO:0030170//pyridoxal phosphate binding;GO:0004069//L-aspartate:2-oxoglutarate aminotransferase activity;GO:0080130//L-phenylalanine:2-oxoglutarate aminotransferase activity	GO:0006520//cellular amino acid metabolic process;GO:0009058//biosynthetic process	gi|366984546|gb|AEX09182.1|/2.1e-225/putative aspartate aminotransferase 1 [Gossypium hirsutum]
Gh_D04G0892	26.7347	85.1463	1.67123	0	K11294|2|4e-118|350|cic:CICLE_v10012204mg|nucleolin (A)	GO:0009579//thylakoid;GO:0009570//chloroplast stroma	GO:0003723//RNA binding;GO:0000166//nucleotide binding	GO:0016226//iron-sulfur cluster assembly;GO:0019288//isopentenyl diphosphate biosynthetic process, methylerythritol 4-phosphate pathway;GO:0010027//thylakoid membrane organization;GO:0010228//vegetative to reproductive phase transition of meristem;GO:0048481//ovule development;GO:0009793//embryo development ending in seed dormancy	gi|763794966|gb|KJB61962.1|/1.3e-178/1
Gh_D11G3051	10.1594	32.329	1.67002	4.9881e-05	K17292|1|4e-73|219|tcc:TCM_025729|tubulin-specific chaperone A (A)	GO:0005829//cytosol	GO:0015631//tubulin binding;GO:0051082//unfolded protein binding	GO:0007021//tubulin complex assembly	gi|763778957|gb|KJB46080.1|/1.7e-57/1
Gh_D03G1087	1.7709	5.63534	1.67002	4.9881e-05	-	-	GO:0046872//metal ion binding;GO:0003993//acid phosphatase activity	GO:0016311//dephosphorylation	gi|763752445|gb|KJB19833.1|/1.2e-219/1
Gh_A10G2009	9.04819	28.793	1.67002	7.99762e-09	K15414|1|2e-120|350|tcc:TCM_042688|complement component 1 Q subcomponent-binding protein, mitochondrial (A)	-	-	-	gi|728832675|gb|KHG12118.1|/1.0e-146/1
Gh_D11G1851	11.9635	38.0521	1.66934	5.17364e-14	-	-	-	-	gi|763776354|gb|KJB43477.1|/2.5e-192/1
Gh_D12G1548	8.78101	27.9101	1.66833	1.81202e-11	K09419|1|0.0|556|tcc:TCM_011279|heat shock transcription factor, other eukaryote (A)	GO:0005634//nucleus	GO:0043565//sequence-specific DNA binding;GO:0003700//sequence-specific DNA binding transcription factor activity	GO:0009408//response to heat;GO:0006355//regulation of transcription, DNA-templated	gi|763783364|gb|KJB50435.1|/2.2e-210/1
Gh_D02G0891	130.25	413.567	1.66684	0	-	-	GO:0020037//heme binding;GO:0046872//metal ion binding	-	gi|763762171|gb|KJB29425.1|/3.4e-75/1
Gh_A10G1744	20.7227	65.7807	1.66645	1.0969e-13	-	-	GO:0020037//heme binding;GO:0005506//iron ion binding;GO:0070330//aromatase activity	GO:0055114//oxidation-reduction process	gi|763806376|gb|KJB73314.1|/1.1e-294/1
Gh_D04G1655	6.94493	22.0423	1.66624	2.23576e-10	-	-	GO:0016709//oxidoreductase activity, acting on paired donors, with incorporation or reduction of molecular oxygen, NAD(P)H as one donor, and incorporation of one atom of oxygen	-	gi|763810875|gb|KJB77777.1|/1.3e-235/1
Gh_A08G0525	9.14017	28.9872	1.66512	2.17604e-14	-	GO:0009507//chloroplast	-	GO:0006364//rRNA processing;GO:0019288//isopentenyl diphosphate biosynthetic process, methylerythritol 4-phosphate pathway;GO:0009658//chloroplast organization;GO:0006399//tRNA metabolic process;GO:0045036//protein targeting to chloroplast	gi|728835549|gb|KHG14992.1|/1.0e-313/1
Gh_D09G0902	39.5841	125.492	1.66461	0	-	-	-	GO:0006914//autophagy	gi|728814075|gb|KHG01429.1|/1.0e-99/1
Gh_D04G0191	16.9986	53.8522	1.66359	2.9058e-05	-	-	-	-	gi|728837286|gb|KHG16729.1|/1.8e-33/1
Gh_A06G1481	5.95766	18.8741	1.66359	1.32389e-10	K01728|1|0.0|812|tcc:TCM_043329|pectate lyase [EC:4.2.2.2] (A)	-	GO:0046872//metal ion binding;GO:0030570//pectate lyase activity	GO:0045490//pectin catabolic process	gi|763800735|gb|KJB67690.1|/1.1e-292/1
Gh_D11G1983	1.9791	6.26987	1.66359	1.29758e-06	-	-	GO:0005524//ATP binding;GO:0004674//protein serine/threonine kinase activity	GO:0006468//protein phosphorylation	gi|763774608|gb|KJB41731.1|/0.0e+00/1
Gh_D08G2684	1.90321	6.02946	1.66359	2.9058e-05	K17681|1|0.0|1164|tcc:TCM_025458|ATPase family AAA domain-containing protein 3A/B (A)	GO:0009505//plant-type cell wall;GO:0000502//proteasome complex;GO:0005739//mitochondrion	GO:0005524//ATP binding;GO:0008568//microtubule-severing ATPase activity;GO:0008270//zinc ion binding	GO:0008152//metabolic process	gi|763759425|gb|KJB26756.1|/0.0e+00/1
Gh_A13G0044	1.80101	5.70568	1.66359	2.9058e-05	-	-	GO:0003924//GTPase activity;GO:0005525//GTP binding	GO:0008152//metabolic process	gi|763811707|gb|KJB78559.1|/5.9e-304/1
Gh_D13G2345	3.35604	10.6321	1.66359	1.29758e-06	K03979|3|0.0|582|cit:102614389|GTP-binding protein (A)	-	GO:0005525//GTP binding;GO:0000287//magnesium ion binding;GO:0003924//GTPase activity	GO:0008152//metabolic process	gi|763816853|gb|KJB83705.1|/5.9e-287/1
Gh_D06G1437	15.1167	47.8574	1.6626	0	-	-	-	-	gi|763799863|gb|KJB66818.1|/1.0e-307/1
Gh_A05G3615	5.9015	18.6753	1.66198	8.21566e-15	-	GO:0016021//integral component of membrane	-	-	gi|763793777|gb|KJB60773.1|/0.0e+00/1
Gh_A02G0985	9.82139	31.0398	1.66012	3.51306e-08	-	-	-	-	gi|763751594|gb|KJB18982.1|/1.1e-118/1
Gh_A05G1932	18.8014	59.3946	1.65949	0	-	-	GO:0047213//anthocyanidin 3-O-glucosyltransferase activity	GO:0008152//metabolic process	gi|763792015|gb|KJB59011.1|/4.9e-280/1
Gh_D01G1780	27.796	87.797	1.65929	2.3248e-12	-	GO:0009512//cytochrome b6f complex	GO:0016705//oxidoreductase activity, acting on paired donors, with incorporation or reduction of molecular oxygen;GO:0004497//monooxygenase activity;GO:0020037//heme binding;GO:0005506//iron ion binding	GO:0055114//oxidation-reduction process;GO:0016043//cellular component organization;GO:0044237//cellular metabolic process;GO:0044085	gi|763748709|gb|KJB16148.1|/3.9e-61/1
Gh_A05G0085	13.7023	43.2322	1.65768	0	K14515|1|0.0|1125|tcc:TCM_038093|EIN3-binding F-box protein (A)	-	-	-	gi|763759753|gb|KJB27084.1|/0.0e+00/1
Gh_A05G0556	30.3173	95.6278	1.65729	0	-	-	GO:0016758//transferase activity, transferring hexosyl groups	-	gi|763788340|gb|KJB55336.1|/8.6e-197/1
Gh_A08G1012	18.8213	59.3668	1.65729	0	K11816|1|0.0|648|tcc:TCM_004531|indole-3-pyruvate monooxygenase [EC:1.14.13.168] (A)	GO:0016020//membrane	GO:0050660//flavin adenine dinucleotide binding;GO:0004499//N,N-dimethylaniline monooxygenase activity;GO:0050661//NADP binding	GO:0022603//regulation of anatomical structure morphogenesis;GO:0055114//oxidation-reduction process	gi|728843197|gb|KHG22640.1|/2.7e-223/1
Gh_A09G0199	4.01482	12.6564	1.65646	2.7574e-11	-	-	-	-	gi|763766411|gb|KJB33626.1|/3.2e-137/1
Gh_D03G0598	7.66307	24.139	1.65537	8.61312e-13	-	-	-	-	gi|763751297|gb|KJB18685.1|/8.0e-274/1
Gh_D07G1815	16.3962	51.6488	1.65537	4.4745e-07	-	-	-	-	gi|763743061|gb|KJB10560.1|/1.5e-58/1
Gh_A05G1217	5.1123	16.104	1.65537	4.4745e-07	K07393|1|0.0|671|tcc:TCM_046844|putative glutathione S-transferase (A)	-	-	-	gi|728840809|gb|KHG20252.1|/5.0e-214/1
Gh_D13G0211	20.3187	63.9396	1.6539	8.4377e-15	K01859|1|4e-127|367|tcc:TCM_042994|chalcone isomerase [EC:5.5.1.6] (A)	-	GO:0045430//chalcone isomerase activity	GO:0009813//flavonoid biosynthetic process	gi|763812019|gb|KJB78871.1|/4.3e-126/1
Gh_A07G2269	20.2871	63.8242	1.65354	0	K14709|1|6e-172|489|tcc:TCM_002136|solute carrier family 39 (zinc transporter), member 1/2/3 (A)	GO:0016020//membrane	GO:0046873//metal ion transmembrane transporter activity	GO:0055085//transmembrane transport;GO:0000041//transition metal ion transport	gi|763739162|gb|KJB06661.1|/4.0e-203/1
Gh_A01G1245	30.6047	96.1898	1.65213	2.63122e-13	-	GO:0009570//chloroplast stroma	GO:0004614//phosphoglucomutase activity;GO:0004615//phosphomannomutase activity	GO:0042631//cellular response to water deprivation;GO:0000023//maltose metabolic process;GO:0019252//starch biosynthetic process	gi|763747980|gb|KJB15419.1|/0.0e+00/1
Gh_A10G0444	1.83305	5.75984	1.65178	2.63028e-07	-	GO:0016021//integral component of membrane	GO:0016491//oxidoreductase activity;GO:0003676//nucleic acid binding;GO:0004672//protein kinase activity;GO:0005524//ATP binding;GO:0008270//zinc ion binding	GO:0006468//protein phosphorylation	gi|763767709|gb|KJB34924.1|/0.0e+00/1
Gh_A03G1311	9.85858	30.9778	1.65178	2.63028e-07	-	GO:0005886//plasma membrane	-	-	gi|728836956|gb|KHG16399.1|/1.1e-107/1
Gh_A01G0149	45.898	144.21	1.65167	1.74971e-13	-	-	-	-	gi|728832514|gb|KHG11957.1|/2.0e-164/1
Gh_D12G0146	8.64305	27.1371	1.65065	2.01742e-10	-	GO:0005829//cytosol	GO:0018580//nitronate monooxygenase activity;GO:0051213//dioxygenase activity	GO:0046482//para-aminobenzoic acid metabolic process;GO:0055114//oxidation-reduction process	gi|728842017|gb|KHG21460.1|/3.7e-193/1
Gh_D08G2557	3.20921	10.061	1.64849	5.78942e-06	K14497|1|0.0|639|tcc:TCM_037599|protein phosphatase 2C [EC:3.1.3.16] (A)	-	GO:0004721//phosphoprotein phosphatase activity;GO:0043169//cation binding	-	gi|763759868|gb|KJB27199.1|/6.1e-274/1
Gh_D11G1848	9.77915	30.6145	1.64643	7.07334e-11	K01792|1|0.0|560|tcc:TCM_000356|glucose-6-phosphate 1-epimerase [EC:5.1.3.15] (A)	GO:0048046//apoplast;GO:0009570//chloroplast stroma	GO:0047938//glucose-6-phosphate 1-epimerase activity;GO:0030246//carbohydrate binding	GO:0005975//carbohydrate metabolic process	gi|763776152|gb|KJB43275.1|/1.8e-184/1
Gh_D04G0682	4.50579	14.0961	1.64545	7.03882e-14	-	-	-	-	gi|763809344|gb|KJB76246.1|/0.0e+00/1
Gh_D11G0236	8.91448	27.8884	1.64545	9.10578e-08	-	-	-	-	gi|763772570|gb|KJB39693.1|/6.4e-106/1
Gh_A05G2158	5.68175	17.775	1.64545	7.03882e-14	-	GO:0016021//integral component of membrane;GO:0005886//plasma membrane	GO:0016491//oxidoreductase activity	GO:0055114//oxidation-reduction process;GO:0000023//maltose metabolic process;GO:0019252//starch biosynthetic process;GO:0019761//glucosinolate biosynthetic process;GO:0019745//pentacyclic triterpenoid biosynthetic process;GO:0016126//sterol biosynthetic process	gi|763792693|gb|KJB59689.1|/0.0e+00/1
Gh_D08G0428	5.854	18.3017	1.64448	4.1919e-11	K17839|1|0.0|768|cit:102624788|polyamine oxidase [EC:1.5.3.17 1.5.3.-] (A)	-	GO:0016491//oxidoreductase activity	GO:1901564;GO:1901576;GO:0009698//phenylpropanoid metabolic process;GO:0055114//oxidation-reduction process	gi|763755114|gb|KJB22445.1|/6.9e-290/1
Gh_D04G0828	6.06873	18.973	1.64448	3.38884e-06	K07023|1|2e-153|434|tcc:TCM_038487|putative hydrolases of HD superfamily (A)	GO:0005829//cytosol	GO:0016787//hydrolase activity	GO:0008152//metabolic process	gi|763809706|gb|KJB76608.1|/1.7e-144/1
Gh_D11G1883	8.67292	27.0799	1.64263	2.48702e-11	K13789|1|0.0|656|tcc:TCM_000455|geranylgeranyl diphosphate synthase, type II [EC:2.5.1.1 2.5.1.10 2.5.1.29] (A)	GO:0009507//chloroplast	GO:0046872//metal ion binding;GO:0004337//geranyltranstransferase activity;GO:0004311//farnesyltranstransferase activity;GO:0004161//dimethylallyltranstransferase activity	GO:0033384//geranyl diphosphate biosynthetic process;GO:0016117//carotenoid biosynthetic process;GO:0033386//geranylgeranyl diphosphate biosynthetic process;GO:0045337//farnesyl diphosphate biosynthetic process	gi|763776448|gb|KJB43571.1|/1.6e-206/1
Gh_A08G2347	2.87744	8.97342	1.64087	1.98555e-06	-	GO:0005623//cell	-	GO:0044763;GO:0010467//gene expression;GO:0044710;GO:0034660//ncRNA metabolic process;GO:0032774//RNA biosynthetic process;GO:0009657//plastid organization	gi|763759330|gb|KJB26661.1|/0.0e+00/1
Gh_D01G1683	13.7453	42.8401	1.64002	4.72956e-14	K01183|1|0.0|554|tcc:TCM_006498|chitinase [EC:3.2.1.14] (A)	GO:0005773//vacuole	GO:0004568//chitinase activity;GO:0008061//chitin binding	GO:0006032//chitin catabolic process;GO:0006952//defense response;GO:0000272//polysaccharide catabolic process;GO:0016998//cell wall macromolecule catabolic process	gi|763748477|gb|KJB15916.1|/2.0e-202/1
Gh_A05G3136	12.0736	37.6298	1.64002	4.72956e-14	-	GO:0016021//integral component of membrane	GO:0022857//transmembrane transporter activity	GO:0055085//transmembrane transport	gi|763808921|gb|KJB75823.1|/1.1e-209/1
Gh_D01G0469	2.73058	8.51041	1.64002	3.15934e-08	-	-	GO:0030246//carbohydrate binding;GO:0005524//ATP binding;GO:0004674//protein serine/threonine kinase activity	GO:0048544//recognition of pollen;GO:0006468//protein phosphorylation	gi|763745908|gb|KJB13347.1|/0.0e+00/1
Gh_D07G0141	2.3733	7.38445	1.6376	7.6678e-05	-	-	GO:0046983//protein dimerization activity	-	gi|763739852|gb|KJB07351.1|/4.9e-282/1
Gh_D06G2265	2.93951	9.14622	1.6376	7.6678e-05	K13519|1|0.0|699|tcc:TCM_027107|lysophospholipid acyltransferase [EC:2.3.1.51 2.3.1.23 2.3.1.-] (A)	GO:0016021//integral component of membrane	GO:0047184//1-acylglycerophosphocholine O-acyltransferase activity	GO:0008152//metabolic process	gi|763801487|gb|KJB68442.1|/4.5e-234/1
Gh_A09G0311	6.65614	20.7104	1.6376	1.86234e-08	-	-	-	-	gi|728842539|gb|KHG21982.1|/1.1e-190/1
Gh_D13G1033	4.13632	12.87	1.6376	1.16437e-06	K15283|1|0.0|686|tcc:TCM_025721|solute carrier family 35, member E1 (A)	GO:0016021//integral component of membrane;GO:0009941//chloroplast envelope	GO:0015120//phosphoglycerate transmembrane transporter activity;GO:0071917//triose-phosphate transmembrane transporter activity	GO:0015713//phosphoglycerate transport;GO:0035436//triose phosphate transmembrane transport;GO:0006863//purine nucleobase transport	gi|763813895|gb|KJB80747.1|/4.2e-243/1
Gh_D01G0055	5.26006	16.3327	1.63461	6.83364e-07	K06892|1|0.0|579|tcc:TCM_006983|(A)	-	GO:0005506//iron ion binding;GO:0016706//oxidoreductase activity, acting on paired donors, with incorporation or reduction of molecular oxygen, 2-oxoglutarate as one donor, and incorporation of one atom each of oxygen into both donors	GO:0055114//oxidation-reduction process	gi|763744780|gb|KJB12219.1|/9.0e-203/1
Gh_A05G3312	3.76029	11.6646	1.63322	4.45936e-05	-	-	-	-	gi|763808420|gb|KJB75322.1|/4.0e-186/1
Gh_D05G1739	4.76047	14.7672	1.63322	1.09512e-12	-	-	-	-	gi|763791019|gb|KJB58015.1|/0.0e+00/1
Gh_A07G0459	9.25413	28.6882	1.63229	1.4877e-14	-	GO:0009507//chloroplast;GO:0005783//endoplasmic reticulum	GO:0046872//metal ion binding;GO:0003677//DNA binding;GO:0003723//RNA binding	GO:0045333//cellular respiration;GO:0048193//Golgi vesicle transport;GO:0015979//photosynthesis	gi|356507349|ref|XP_003522430.1|/0.0e+00/PREDICTED: uncharacterized protein LOC100783850 isoform X1 [Glycine max]
Gh_D01G1811	19.0271	58.9682	1.63188	2.22044e-15	-	GO:0005622//intracellular	GO:0008270//zinc ion binding	-	gi|763748789|gb|KJB16228.1|/5.1e-163/1
Gh_A11G2636	62.6224	193.998	1.63129	5.90638e-14	-	GO:0005739//mitochondrion	-	GO:0050896//response to stimulus;GO:0071702;GO:0006811//ion transport;GO:0071705	gi|763778861|gb|KJB45984.1|/9.4e-103/1
Gh_A05G3844	8.59494	26.591	1.62938	2.5975e-05	K02961|1|4e-75|227|tcc:TCM_028766|small subunit ribosomal protein S17 (A)	GO:0009941//chloroplast envelope;GO:0000312//plastid small ribosomal subunit;GO:0009570//chloroplast stroma;GO:0009534//chloroplast thylakoid	GO:0003735//structural constituent of ribosome	GO:0032544//plastid translation	gi|763789764|gb|KJB56760.1|/6.0e-81/1
Gh_A11G1562	17.8705	55.2628	1.62873	0	K00031|1|0.0|806|pop:POPTR_0004s07320g|isocitrate dehydrogenase [EC:1.1.1.42] (A)	GO:0048046//apoplast;GO:0009570//chloroplast stroma;GO:0009506//plasmodesma;GO:0005886//plasma membrane	GO:0051287//NAD binding;GO:0004450//isocitrate dehydrogenase (NADP+) activity;GO:0000287//magnesium ion binding;GO:0005507//copper ion binding	GO:0051788//response to misfolded protein;GO:0009853//photorespiration;GO:0006094//gluconeogenesis;GO:0006833//water transport;GO:0051049//regulation of transport;GO:0006102//isocitrate metabolic process;GO:0006097//glyoxylate cycle;GO:0006739//NADP metabolic process;GO:0080129//proteasome core complex assembly;GO:0042742//defense response to bacterium;GO:0006972//hyperosmotic response;GO:0006511…	gi|728809006|gb|KHF98695.1|/1.6e-244/1
Gh_A09G1721	15.7016	48.4905	1.62679	0	K15277|1|0.0|613|tcc:TCM_016171|solute carrier family 35 (adenosine 3'-phospho 5'-phosphosulfate transporter), member B3 (A)	GO:0016021//integral component of membrane	-	GO:0055085//transmembrane transport;GO:0008643//carbohydrate transport	gi|728810968|gb|KHF99936.1|/6.9e-203/1
Gh_A07G0806	7.03174	21.7036	1.62598	7.88312e-10	-	-	-	-	gi|728809395|gb|KHF98998.1|/9.4e-243/1
Gh_A13G1406	3.9255	12.0907	1.62295	4.80718e-08	K13754|1|0.0|766|tcc:TCM_025817|solute carrier family 24 (sodium/potassium/calcium exchanger), member 6 (A)	GO:0016020//membrane	-	GO:0044763	gi|763815595|gb|KJB82447.1|/0.0e+00/1
Gh_D07G1405	3.32383	10.2375	1.62295	8.8491e-06	K13076|1|0.0|838|tcc:TCM_005234|delta8-fatty-acid desaturase [EC:1.14.19.4] (A)	GO:0016021//integral component of membrane	GO:0016491//oxidoreductase activity	GO:0055114//oxidation-reduction process;GO:0006629//lipid metabolic process	gi|763742209|gb|KJB09708.1|/9.2e-275/1
Gh_D12G1207	2.92549	9.01063	1.62295	8.8491e-06	-	-	-	-	gi|763782633|gb|KJB49704.1|/1.9e-298/1
Gh_A05G1491	8.47888	26.0901	1.62156	1.63013e-10	-	GO:0016021//integral component of membrane;GO:0070469//respiratory chain	GO:0009916//alternative oxidase activity;GO:0046872//metal ion binding;GO:0016874//ligase activity	GO:0055114//oxidation-reduction process;GO:0009657//plastid organization;GO:0045892//negative regulation of transcription, DNA-templated	gi|728845087|gb|KHG24530.1|/8.7e-216/1
Gh_A01G1825	5.66342	17.4213	1.62111	2.832e-08	-	-	GO:0016597//amino acid binding;GO:0016740//transferase activity	GO:0009644//response to high light intensity;GO:0000956//nuclear-transcribed mRNA catabolic process;GO:0042542//response to hydrogen peroxide	gi|728844547|gb|KHG23990.1|/5.9e-236/1
Gh_A13G1163	20.4986	63.0559	1.62111	2.832e-08	K03113|1|1e-64|197|tcc:TCM_030875|translation initiation factor 1 (A)	-	GO:0003743//translation initiation factor activity	GO:0006413//translational initiation	gi|728837638|gb|KHG17081.1|/8.7e-59/1
Gh_D04G1811	9.26535	28.5013	1.62111	2.832e-08	-	GO:0016021//integral component of membrane	GO:0003677//DNA binding	-	gi|763811403|gb|KJB78305.1|/9.9e-145/1
Gh_D01G1361	4.74864	14.5985	1.62024	5.17424e-06	-	GO:0009941//chloroplast envelope	GO:0016740//transferase activity	GO:0008152//metabolic process	gi|763747811|gb|KJB15250.1|/8.9e-184/1
Gh_A03G1596	35.3214	108.587	1.62024	9.6477e-11	-	-	-	-	gi|763764974|gb|KJB32228.1|/8.3e-53/1
Gh_A07G0729	257.043	788.29	1.61672	0	-	-	-	-	gi|763738734|gb|KJB06233.1|/1.7e-55/1
Gh_D11G0195	7.81865	23.9708	1.61629	5.80682e-09	-	-	-	-	gi|763772485|gb|KJB39608.1|/2.1e-189/1
Gh_D01G2339	33.6875	103.262	1.61602	8.06022e-14	K01595|1|0.0|1907|tcc:TCM_031773|phosphoenolpyruvate carboxylase [EC:4.1.1.31] (A)	GO:0005829//cytosol;GO:0009506//plasmodesma;GO:0009507//chloroplast;GO:0005886//plasma membrane;GO:0048046//apoplast	GO:0008964//phosphoenolpyruvate carboxylase activity;GO:0032440//2-alkenal reductase [NAD(P)] activity	GO:0015977//carbon fixation;GO:0006099//tricarboxylic acid cycle;GO:0019375//galactolipid biosynthetic process;GO:0016036//cellular response to phosphate starvation	gi|380691802|emb|CCA60995.1|/0.0e+00/phosphoenolpyruvate carboxylase, partial [Megathyrsus maximus]
Gh_D13G1799	4.81233	14.7466	1.61557	1.77447e-06	K01620|1|0.0|649|tcc:TCM_026193|threonine aldolase [EC:4.1.2.5] (A)	-	GO:0004793//threonine aldolase activity	GO:0006520//cellular amino acid metabolic process	gi|763815431|gb|KJB82283.1|/2.9e-195/1
Gh_D06G2226	8.64598	26.4571	1.61355	4.23084e-12	K01555|1|0.0|761|tcc:TCM_030354|fumarylacetoacetase [EC:3.7.1.2] (A)	GO:0005829//cytosol	GO:0051087//chaperone binding;GO:0004334//fumarylacetoacetase activity	GO:0008219//cell death;GO:0015996//chlorophyll catabolic process;GO:0006572//tyrosine catabolic process;GO:1902000//homogentisate catabolic process	gi|763801598|gb|KJB68553.1|/6.8e-254/1
Gh_D02G0859	6.27956	19.1911	1.61171	6.10698e-07	-	-	-	-	gi|763762106|gb|KJB29360.1|/6.5e-178/1
Gh_D05G0803	12.1504	37.111	1.61084	8.45768e-13	-	-	-	GO:0016226//iron-sulfur cluster assembly;GO:0009073//aromatic amino acid family biosynthetic process	gi|763788595|gb|KJB55591.1|/3.9e-180/1
Gh_D10G1354	5.12947	15.6669	1.61084	8.45768e-13	K01897|1|0.0|1293|tcc:TCM_020209|long-chain acyl-CoA synthetase [EC:6.2.1.3] (A)	GO:0009941//chloroplast envelope	GO:0016874//ligase activity	GO:0008152//metabolic process	gi|763805051|gb|KJB71989.1|/0.0e+00/1
Gh_D02G1336	3.92378	11.9775	1.61001	3.5868e-07	K03327|1|0.0|852|tcc:TCM_011340|multidrug resistance protein, MATE family (A)	GO:0005774//vacuolar membrane;GO:0016021//integral component of membrane	GO:0015238//drug transmembrane transporter activity;GO:0015297//antiporter activity	GO:0006855//drug transmembrane transport;GO:0009610//response to symbiotic fungus;GO:0015824//proline transport	gi|763763317|gb|KJB30571.1|/2.7e-289/1
Gh_D02G0586	29.8561	91.1371	1.61001	6.18616e-13	-	-	-	-	gi|763761470|gb|KJB28724.1|/9.1e-65/1
Gh_D03G0032	8.70803	26.5817	1.61001	3.5868e-07	-	GO:0005634//nucleus	GO:0003677//DNA binding;GO:0003700//sequence-specific DNA binding transcription factor activity	GO:0048281//inflorescence morphogenesis;GO:0045792//negative regulation of cell size;GO:0009965//leaf morphogenesis;GO:0006355//regulation of transcription, DNA-templated;GO:0009814//defense response, incompatible interaction;GO:0000165//MAPK cascade	gi|586637295|gb|AHJ79216.1|/9.0e-133/NAC domain protein NAC75 [Gossypium hirsutum]|gi|763750141|gb|KJB17529.1| hypothetical protein B456_003G003900 [Gossypium raimondii]
Gh_A12G0263	9.69895	29.597	1.60955	0	-	-	-	-	gi|763780433|gb|KJB47504.1|/0.0e+00/1
Gh_D10G1843	12.5343	38.2201	1.60845	2.1081e-07	-	GO:0009507//chloroplast	-	-	gi|763807547|gb|KJB74485.1|/1.7e-91/1
Gh_D04G0781	3.70204	11.2771	1.60701	1.23981e-07	-	-	GO:0003700//sequence-specific DNA binding transcription factor activity;GO:0003707//steroid hormone receptor activity	GO:0043401//steroid hormone mediated signaling pathway;GO:0006355//regulation of transcription, DNA-templated	gi|763809578|gb|KJB76480.1|/0.0e+00/1
Gh_A08G1457	6.6675	20.2917	1.60567	7.2959e-08	-	-	GO:0046872//metal ion binding	-	gi|728818189|gb|KHG02715.1|/2.7e-187/1
Gh_A05G0980	6.73354	20.4751	1.60443	4.29584e-08	K14684|1|0.0|627|tcc:TCM_027762|solute carrier family 25 (mitochondrial phosphate transporter), member 23/24/25/41 (A)	GO:0016021//integral component of membrane	-	GO:0055085//transmembrane transport	gi|728830164|gb|KHG09607.1|/4.4e-198/1
Gh_A05G1424	105.065	319.338	1.6038	2.70672e-13	K08695|1|0.0|636|tcc:TCM_030072|anthocyanidin reductase [EC:1.3.1.77] (A)	-	GO:0033729//anthocyanidin reductase activity;GO:0050662//coenzyme binding	GO:0009964//negative regulation of flavonoid biosynthetic process;GO:0055114//oxidation-reduction process	gi|121755809|gb|ABM64802.1|/1.4e-190/anthocyanidin reductase [Gossypium hirsutum]
Gh_D09G0311	7.11115	21.5897	1.60219	1.49163e-08	-	-	-	-	gi|763766672|gb|KJB33887.1|/7.3e-192/1
Gh_A01G1023	5.69218	17.2817	1.60219	6.81486e-05	K09422|1|8e-92|275|tcc:TCM_034635|myb proto-oncogene protein, plant (A)	-	-	-	gi|728822075|gb|KHG04641.1|/1.2e-121/1
Gh_A12G1752	10.4864	31.8043	1.6007	0	K00654|1|0.0|956|tcc:TCM_014726|serine palmitoyltransferase [EC:2.3.1.50] (A)	-	GO:0030170//pyridoxal phosphate binding;GO:0004758//serine C-palmitoyltransferase activity	GO:0009058//biosynthetic process	gi|728850733|gb|KHG30176.1|/3.2e-294/1
Gh_D07G1178	3.32568	10.0832	1.60023	3.96446e-05	-	-	-	-	gi|763741782|gb|KJB09281.1|/1.1e-232/1
Gh_A05G2609	6.89386	20.9016	1.60023	3.96446e-05	-	-	-	-	gi|763807173|gb|KJB74111.1|/1.2e-13/1
Gh_A05G3415	1.7984	5.44605	1.5985	2.30984e-05	K03695|4|0.0|721|pvu:PHAVU_007G138900g|ATP-dependent Clp protease ATP-binding subunit ClpB (A)	-	-	-	gi|763808195|gb|KJB75097.1|/0.0e+00/1
Gh_D05G0786	5.78744	17.526	1.5985	1.80813e-09	K09528|5|1e-116|366|tcc:TCM_041220|DnaJ homolog subfamily C member 8 (A)	-	-	-	gi|763788567|gb|KJB55563.1|/2.5e-283/1
Gh_A10G0562	4.62614	14.0092	1.5985	2.30984e-05	K00469|1|0.0|563|tcc:TCM_028939|inositol oxygenase [EC:1.13.99.1] (A)	GO:0005737//cytoplasm	GO:0005506//iron ion binding;GO:0050113//inositol oxygenase activity	GO:0019310//inositol catabolic process;GO:0055114//oxidation-reduction process	gi|728809160|gb|KHF98793.1|/1.3e-180/1
Gh_A07G2347	20.3861	61.7177	1.5981	0	K02221|1|4e-140|401|tcc:TCM_037390|YggT family protein (A)	GO:0016020//membrane	-	-	gi|728829069|gb|KHG08512.1|/7.1e-154/1
Gh_D06G1902	3.56579	10.7923	1.5977	1.06796e-09	-	GO:0009507//chloroplast	GO:0004519//endonuclease activity	GO:0090305//nucleic acid phosphodiester bond hydrolysis;GO:0006464//cellular protein modification process;GO:0016556//mRNA modification;GO:0015031//protein transport	gi|356515320|ref|XP_003526349.1|/0.0e+00/PREDICTED: pentatricopeptide repeat-containing protein At1g11290-like [Glycine max]
Gh_A01G0656	27.7278	83.861	1.59667	0	-	GO:0009941//chloroplast envelope;GO:0009570//chloroplast stroma	-	GO:0010103//stomatal complex morphogenesis;GO:0016117//carotenoid biosynthetic process;GO:0006457//protein folding;GO:0019252//starch biosynthetic process;GO:0009902//chloroplast relocation;GO:0000023//maltose metabolic process;GO:0015031//protein transport;GO:0016556//mRNA modification;GO:0019288//isopentenyl diphosphate biosynthetic process, methylerythritol 4-phosphate pathway;GO:0034660//ncRN…	gi|763746335|gb|KJB13774.1|/6.0e-308/1
Gh_D05G2157	22.3667	67.6435	1.5966	2.10942e-14	K01626|1|0.0|1015|tcc:TCM_034869|3-deoxy-7-phosphoheptulonate synthase [EC:2.5.1.54] (A)	GO:0009507//chloroplast	GO:0003849//3-deoxy-7-phosphoheptulonate synthase activity;GO:0016829//lyase activity	GO:0009423//chorismate biosynthetic process;GO:0009073//aromatic amino acid family biosynthetic process	gi|763792004|gb|KJB59000.1|/0.0e+00/1
Gh_D05G1083	3.67243	11.0986	1.59557	7.8727e-06	-	-	GO:0016491//oxidoreductase activity;GO:0010181//FMN binding	GO:0055114//oxidation-reduction process	gi|763789413|gb|KJB56409.1|/5.8e-251/1
Gh_D08G2567	44.6036	134.739	1.59494	1.51434e-13	K03564|1|4e-122|351|tcc:TCM_037475|peroxiredoxin Q/BCP [EC:1.11.1.15] (A)	GO:0009534//chloroplast thylakoid	GO:0051920//peroxiredoxin activity;GO:0004601//peroxidase activity	GO:0055114//oxidation-reduction process	gi|728848514|gb|KHG27957.1|/2.4e-118/1
Gh_D13G0735	4.88061	14.7372	1.59433	4.60426e-06	-	GO:0016021//integral component of membrane	-	GO:0019288//isopentenyl diphosphate biosynthetic process, methylerythritol 4-phosphate pathway	gi|763813267|gb|KJB80119.1|/2.5e-196/1
Gh_A13G0268	13.5131	40.787	1.59375	4.57658e-11	-	-	GO:0046872//metal ion binding;GO:0003700//sequence-specific DNA binding transcription factor activity;GO:0046982//protein heterodimerization activity	GO:0006355//regulation of transcription, DNA-templated	gi|763812204|gb|KJB79056.1|/3.0e-131/1
Gh_D09G0765	143.35	432.633	1.5936	8.53762e-13	-	GO:0009505//plant-type cell wall;GO:0031012//extracellular matrix;GO:0005576//extracellular region;GO:0005634//nucleus	GO:0045735//nutrient reservoir activity;GO:0030145//manganese ion binding;GO:0004784//superoxide dismutase activity	GO:0055114//oxidation-reduction process;GO:0019684//photosynthesis, light reaction;GO:0010103//stomatal complex morphogenesis;GO:0042742//defense response to bacterium;GO:0030003//cellular cation homeostasis;GO:0070838//divalent metal ion transport;GO:0019430//removal of superoxide radicals	gi|763767794|gb|KJB35009.1|/2.3e-148/1
Gh_D05G2583	7.78305	23.4888	1.59357	0	K14156|1|0.0|645|tcc:TCM_035745|choline/ethanolamine kinase [EC:2.7.1.32 2.7.1.82] (A)	-	GO:0004103//choline kinase activity;GO:0004305//ethanolamine kinase activity	GO:0009753//response to jasmonic acid;GO:0009620//response to fungus;GO:0009611//response to wounding;GO:0009695//jasmonic acid biosynthetic process;GO:0010200//response to chitin;GO:0016310//phosphorylation;GO:0006657//CDP-choline pathway	gi|763793035|gb|KJB60031.1|/6.5e-212/1
Gh_A07G0616	61.018	184.13	1.59342	3.19078e-13	K12741|1|1e-72|234|tcc:TCM_014265|heterogeneous nuclear ribonucleoprotein A1/A3 (A)	GO:0005622//intracellular	GO:0003676//nucleic acid binding;GO:0005507//copper ion binding;GO:0005524//ATP binding	GO:0009220//pyrimidine ribonucleotide biosynthetic process;GO:0010228//vegetative to reproductive phase transition of meristem;GO:0009909//regulation of flower development;GO:0034968//histone lysine methylation;GO:0006626//protein targeting to mitochondrion	gi|728834060|gb|KHG13503.1|/5.1e-163/1
Gh_D02G1112	26.3765	79.5263	1.59218	1.57957e-06	K02923|1|2e-39|130|tcc:TCM_019982|large subunit ribosomal protein L38e (A)	GO:0030529//ribonucleoprotein complex	-	-	gi|728829564|gb|KHG09007.1|/4.6e-30/1
Gh_A05G0467	4.84346	14.5771	1.58959	3.19424e-07	K00811|1|0.0|784|tcc:TCM_036935|aspartate aminotransferase, chloroplastic [EC:2.6.1.1] (A)	-	-	-	gi|728835734|gb|KHG15177.1|/3.5e-221/1
Gh_A12G2418	7.63479	22.9627	1.58863	0	-	GO:0009507//chloroplast	GO:0003723//RNA binding	GO:0006655//phosphatidylglycerol biosynthetic process;GO:0009902//chloroplast relocation;GO:0019288//isopentenyl diphosphate biosynthetic process, methylerythritol 4-phosphate pathway;GO:0016117//carotenoid biosynthetic process;GO:0010027//thylakoid membrane organization;GO:0034660//ncRNA metabolic process;GO:0009737//response to abscisic acid	gi|763785914|gb|KJB52985.1|/0.0e+00/1
Gh_D13G1068	6.74807	20.2895	1.58819	1.10438e-07	K11982|1|6e-150|432|tcc:TCM_025976|E3 ubiquitin-protein ligase RNF115/126 [EC:6.3.2.19] (A)	-	GO:0046872//metal ion binding	-	gi|763813992|gb|KJB80844.1|/2.0e-198/1
Gh_D07G0173	8.64735	25.9684	1.58642	2.25498e-08	K13566|1|0.0|561|tcc:TCM_037360|omega-amidase [EC:3.5.1.3] (A)	GO:0009570//chloroplast stroma;GO:0005829//cytosol	GO:0016810//hydrolase activity, acting on carbon-nitrogen (but not peptide) bonds;GO:0016746//transferase activity, transferring acyl groups;GO:0008270//zinc ion binding	GO:0006807//nitrogen compound metabolic process	gi|763739536|gb|KJB07035.1|/2.0e-164/1
Gh_A11G1247	4.45229	13.3657	1.58591	1.32921e-08	K04077|1|0.0|1065|tcc:TCM_003130|chaperonin GroEL (A)	GO:0005739//mitochondrion	GO:0005524//ATP binding	GO:0042026//protein refolding	gi|763775263|gb|KJB42386.1|/0.0e+00/1
Gh_D12G0170	29.0906	87.3002	1.58543	7.83868e-09	-	-	-	-	gi|763780234|gb|KJB47305.1|/8.3e-53/1
Gh_A05G1823	7.41839	22.2555	1.58498	4.6247e-09	-	GO:0044425//membrane part	-	GO:0006869//lipid transport;GO:0015824//proline transport;GO:0019684//photosynthesis, light reaction	gi|763791638|gb|KJB58634.1|/3.1e-220/1
Gh_D02G2426	4.96358	14.8909	1.58498	4.6247e-09	K07399|1|0.0|986|tcc:TCM_007279|cytochrome c biogenesis protein (A)	-	-	GO:0016556//mRNA modification;GO:0006655//phosphatidylglycerol biosynthetic process;GO:0019288//isopentenyl diphosphate biosynthetic process, methylerythritol 4-phosphate pathway;GO:0009965//leaf morphogenesis;GO:0016117//carotenoid biosynthetic process;GO:0010027//thylakoid membrane organization;GO:0000023//maltose metabolic process;GO:0030154//cell differentiation;GO:0019252//starch biosyntheti…	gi|763764942|gb|KJB32196.1|/0.0e+00/1
Gh_A12G2156	18.9581	56.8752	1.58498	1.4877e-14	-	-	-	-	gi|728848332|gb|KHG27775.1|/1.9e-249/1
Gh_A08G1296	42.3251	126.977	1.58498	0	-	-	-	-	gi|763757669|gb|KJB25000.1|/5.5e-69/1
Gh_D13G2458	42.5076	127.382	1.58337	4.4742e-13	K00487|1|0.0|966|tcc:TCM_045554|trans-cinnamate 4-monooxygenase [EC:1.14.13.11] (A)	-	GO:0020037//heme binding;GO:0016710//trans-cinnamate 4-monooxygenase activity;GO:0005506//iron ion binding	GO:0055114//oxidation-reduction process	gi|763817072|gb|KJB83924.1|/8.6e-301/1
Gh_D03G1114	9.76273	29.2501	1.58308	3.32534e-10	K02941|1|9e-179|503|tcc:TCM_041647|large subunit ribosomal protein LP0 (A)	GO:0005730//nucleolus;GO:0009506//plasmodesma;GO:0009507//chloroplast;GO:0022626//cytosolic ribosome;GO:0005886//plasma membrane;GO:0048046//apoplast	GO:0005507//copper ion binding	GO:0001510//RNA methylation;GO:0042545//cell wall modification;GO:0042254//ribosome biogenesis;GO:0009664//plant-type cell wall organization	gi|763752507|gb|KJB19895.1|/3.3e-179/1
Gh_D11G3490	9.53618	28.5589	1.58246	1.16334e-10	-	GO:0005829//cytosol;GO:0005634//nucleus	GO:0008168//methyltransferase activity	GO:0032259//methylation	gi|763775952|gb|KJB43075.1|/2.1e-204/1
Gh_A01G1767	18.1127	54.1404	1.5797	0	K03531|1|0.0|792|tcc:TCM_022580|cell division protein FtsZ (A)	GO:0005737//cytoplasm;GO:0043234//protein complex	GO:0005525//GTP binding;GO:0003924//GTPase activity	GO:0051258//protein polymerization;GO:0008152//metabolic process	gi|728842157|gb|KHG21600.1|/3.5e-272/1
Gh_A02G1711	10.7058	31.9893	1.5792	3.0198e-14	K14209|1|0.0|771|tcc:TCM_000054|solute carrier family 36 (proton-coupled amino acid transporter) (A)	GO:0016021//integral component of membrane	-	-	gi|763750076|gb|KJB17464.1|/6.3e-244/1
Gh_A06G0644	6.04393	18.0442	1.57798	0	-	-	GO:0003723//RNA binding	-	gi|763798225|gb|KJB65180.1|/0.0e+00/1
Gh_A06G0628	23.7796	70.9581	1.57724	0	-	-	GO:0003676//nucleic acid binding	-	gi|763798169|gb|KJB65124.1|/7.8e-132/1
Gh_D11G0141	10.5359	31.4208	1.57641	5.39568e-14	-	GO:0043231//intracellular membrane-bounded organelle;GO:0044444//cytoplasmic part	-	GO:0044763;GO:0071704;GO:0009793//embryo development ending in seed dormancy;GO:0010033//response to organic substance;GO:0044237//cellular metabolic process;GO:0009628//response to abiotic stimulus;GO:0044238;GO:0048609//multicellular organismal reproductive process;GO:0050794//regulation of cellular process;GO:0048366//leaf development;GO:1901700	gi|763772354|gb|KJB39477.1|/0.0e+00/1
Gh_A11G0985	8.24388	24.5796	1.57606	0	-	-	GO:0003677//DNA binding	GO:0031930//mitochondria-nucleus signaling pathway;GO:0010019//chloroplast-nucleus signaling pathway	gi|763774661|gb|KJB41784.1|/0.0e+00/1
Gh_D11G1017	12.3098	36.664	1.57455	0	K17679|1|0.0|1244|tcc:TCM_005166|ATP-dependent RNA helicase MSS116, mitochondrial [EC:3.6.4.13] (A)	-	GO:0003676//nucleic acid binding;GO:0005524//ATP binding;GO:0004386//helicase activity	GO:0008152//metabolic process	gi|763774391|gb|KJB41514.1|/0.0e+00/1
Gh_A03G0803	539.302	1602.08	1.57078	0	K05929|1|0.0|907|tcc:TCM_012768|phosphoethanolamine N-methyltransferase [EC:2.1.1.103] (A)	GO:0005829//cytosol	GO:0000234//phosphoethanolamine N-methyltransferase activity;GO:0052667//phosphomethylethanolamine N-methyltransferase activity	GO:0043085//positive regulation of catalytic activity;GO:0019252//starch biosynthetic process;GO:0000023//maltose metabolic process;GO:0009698//phenylpropanoid metabolic process;GO:0042425//choline biosynthetic process;GO:0010183//pollen tube guidance;GO:0006598//polyamine catabolic process;GO:0042398//cellular modified amino acid biosynthetic process;GO:0009555//pollen development;GO:0032259//me…	gi|763762863|gb|KJB30117.1|/4.1e-292/1
Gh_D08G2626	6.39166	18.9835	1.57048	2.42708e-09	-	-	GO:0003723//RNA binding	-	gi|763760012|gb|KJB27343.1|/6.2e-276/1
Gh_A09G2140	4.32642	12.8496	1.57048	6.96792e-09	-	-	-	-	gi|763771463|gb|KJB38678.1|/0.0e+00/1
Gh_D07G1798	8.51094	25.2778	1.57048	9.62564e-13	K00033|1|0.0|957|tcc:TCM_019085|6-phosphogluconate dehydrogenase [EC:1.1.1.44] (A)	GO:0005829//cytosol;GO:0005777//peroxisome;GO:0009570//chloroplast stroma	GO:0004616//phosphogluconate dehydrogenase (decarboxylating) activity;GO:0050661//NADP binding	GO:0055114//oxidation-reduction process;GO:0006098//pentose-phosphate shunt;GO:0043090//amino acid import;GO:0010359//regulation of anion channel activity;GO:0009750//response to fructose;GO:0009749//response to glucose;GO:0009744//response to sucrose;GO:0006888//ER to Golgi vesicle-mediated transport	gi|763743019|gb|KJB10518.1|/9.6e-281/1
Gh_D05G0282	16.9521	50.3485	1.57048	4.82592e-07	K02910|1|2e-79|236|csv:101229968|large subunit ribosomal protein L31e (A)	GO:0005840//ribosome	GO:0003735//structural constituent of ribosome	GO:0006412//translation	gi|763787308|gb|KJB54304.1|/1.8e-63/1
Gh_A13G0351	6.84632	20.3338	1.57048	1.43328e-09	K09843|1|0.0|813|tcc:TCM_007064|(+)-abscisic acid 8'-hydroxylase [EC:1.14.13.93] (A)	-	GO:0020037//heme binding;GO:0005506//iron ion binding;GO:0010295//(+)-abscisic acid 8'-hydroxylase activity	GO:0055114//oxidation-reduction process	gi|763812474|gb|KJB79326.1|/2.8e-259/1
Gh_D04G0845	3.53394	10.496	1.57048	2.38998e-06	K16297|1|0.0|816|tcc:TCM_038427|serine carboxypeptidase-like clade II [EC:3.4.16.-] (A)	GO:0005773//vacuole	GO:0004185//serine-type carboxypeptidase activity	GO:0019932//second-messenger-mediated signaling;GO:0006508//proteolysis	gi|763809757|gb|KJB76659.1|/2.0e-147/1
Gh_A05G2181	7.21204	21.4201	1.57048	4.11156e-09	-	-	-	-	gi|728850285|gb|KHG29728.1|/1.7e-127/1
Gh_A06G1081	6.05315	17.9781	1.57048	2.04454e-05	-	-	-	GO:0046777//protein autophosphorylation	gi|763799652|gb|KJB66607.1|/2.2e-74/1
Gh_A02G1321	5.6565	16.8	1.57048	8.21936e-07	-	GO:0016021//integral component of membrane	GO:0022857//transmembrane transporter activity	GO:0055085//transmembrane transport	gi|763750995|gb|KJB18383.1|/3.7e-174/1
Gh_D01G2076	2.2817	6.77675	1.57048	0	-	-	-	-	gi|763749753|gb|KJB17192.1|/0.0e+00/1
Gh_A09G1699	3.99531	11.8662	1.57048	3.50722e-05	K01784|1|0.0|646|tcc:TCM_016477|UDP-glucose 4-epimerase [EC:5.1.3.2] (A)	-	GO:0046983//protein dimerization activity;GO:0050662//coenzyme binding;GO:0003978//UDP-glucose 4-epimerase activity	GO:0006012//galactose metabolic process	gi|763770285|gb|KJB37500.1|/1.8e-203/1
Gh_A05G2788	5.1575	15.318	1.57048	4.82592e-07	-	GO:0005794//Golgi apparatus	GO:0016413//O-acetyltransferase activity	GO:0010411//xyloglucan metabolic process;GO:0015706//nitrate transport;GO:0010167//response to nitrate	gi|763794178|gb|KJB61174.1|/1.8e-220/1
Gh_A07G2289	9.25609	27.491	1.57048	6.02524e-05	K02435|1|4e-71|216|tcc:TCM_037240|aspartyl-tRNA(Asn)/glutamyl-tRNA(Gln) amidotransferase subunit C [EC:6.3.5.6 6.3.5.7] (A)	GO:0005739//mitochondrion;GO:0009507//chloroplast	GO:0016874//ligase activity;GO:0005524//ATP binding;GO:0016740//transferase activity	GO:0006450//regulation of translational fidelity	gi|728839366|gb|KHG18809.1|/8.7e-76/1
Gh_D09G0681	4.91444	14.5961	1.57048	2.04454e-05	-	-	GO:0004672//protein kinase activity;GO:0000166//nucleotide binding	GO:0016310//phosphorylation	gi|763767585|gb|KJB34800.1|/9.8e-179/1
Gh_A10G0582	15.8559	47.0926	1.57048	1.40099e-06	K02109|1|4e-73|222|tcc:ThcaC_p007|F-type H+-transporting ATPase subunit b (A)	GO:0016021//integral component of membrane;GO:0045263//proton-transporting ATP synthase complex, coupling factor F(o);GO:0009535//chloroplast thylakoid membrane;GO:0005886//plasma membrane	GO:0046933//proton-transporting ATP synthase activity, rotational mechanism	GO:0015986//ATP synthesis coupled proton transport	gi|325210916|ref|YP_004285990.1|/1.7e-57/ATP synthase CF0 subunit I [Gossypium thurberi]|gi|570759562|ref|YP_008992623.1| ATP synthase CF0 subunit I (chloroplast) [Gossypium herbaceum]|gi|570759649|ref|YP_008992709.1| ATP synthase CF0 subunit I (chloroplast) [Gossypium longicalyx]|gi|570879972|ref|YP_008992795.1| ATP synthase CF0 subunit I (chloroplast) [Gossypium stocksii]|gi|290775778|gb|ADD622…
Gh_A04G1433	6.90901	20.5201	1.57048	5.00392e-10	K14677|1|0.0|743|tcc:TCM_007594|aminoacylase [EC:3.5.1.14] (A)	GO:0005773//vacuole;GO:0005783//endoplasmic reticulum;GO:0005794//Golgi apparatus	GO:0046872//metal ion binding;GO:0008237//metallopeptidase activity;GO:0004046//aminoacylase activity	GO:0009086//methionine biosynthetic process;GO:0006508//proteolysis;GO:0000394//RNA splicing, via endonucleolytic cleavage and ligation;GO:0019344//cysteine biosynthetic process	gi|728837244|gb|KHG16687.1|/1.1e-266/1
Gh_D09G1443	2.71446	8.06205	1.57048	4.08086e-06	-	GO:0005829//cytosol;GO:0009570//chloroplast stroma	GO:0004845//uracil phosphoribosyltransferase activity;GO:0004032//alditol:NADP+ 1-oxidoreductase activity;GO:0070401//NADP+ binding;GO:0016229//steroid dehydrogenase activity	GO:0055114//oxidation-reduction process;GO:0006223//uracil salvage;GO:0032502//developmental process	gi|763769459|gb|KJB36674.1|/1.0e-186/1
Gh_A11G1542	11.9202	35.4036	1.57048	9.62564e-13	-	GO:0005829//cytosol;GO:0005634//nucleus	GO:0008168//methyltransferase activity	GO:0032259//methylation	gi|728831771|gb|KHG11214.1|/1.6e-202/1
Gh_D13G0516	9.416	27.9659	1.57048	6.12894e-11	K06892|1|0.0|531|tcc:TCM_007409|(A)	-	GO:0046872//metal ion binding;GO:0016706//oxidoreductase activity, acting on paired donors, with incorporation or reduction of molecular oxygen, 2-oxoglutarate as one donor, and incorporation of one atom each of oxygen into both donors	GO:0044710	gi|763812771|gb|KJB79623.1|/2.7e-204/1
Gh_D11G1752	19.4324	57.7149	1.57048	2.42708e-09	K06689|1|6e-97|282|tcc:TCM_000164|ubiquitin-conjugating enzyme E2 D/E [EC:6.3.2.19] (A)	-	GO:0016874//ligase activity;GO:0005524//ATP binding	GO:0051510//regulation of unidimensional cell growth;GO:0043248//proteasome assembly;GO:0043161//proteasome-mediated ubiquitin-dependent protein catabolic process;GO:0051788//response to misfolded protein;GO:0016567//protein ubiquitination;GO:0042023//DNA endoreduplication	gi|763776171|gb|KJB43294.1|/1.8e-84/1
Gh_D02G0252	18.3836	54.6001	1.57048	1.18136e-08	-	-	GO:0003676//nucleic acid binding;GO:0000166//nucleotide binding	-	gi|763760862|gb|KJB28116.1|/4.5e-77/1
Gh_A10G0796	17.3148	51.4257	1.57048	0	-	GO:0009941//chloroplast envelope;GO:0009535//chloroplast thylakoid membrane	GO:0016655//oxidoreductase activity, acting on NAD(P)H, quinone or similar compound as acceptor	GO:0055114//oxidation-reduction process	gi|763804247|gb|KJB71185.1|/4.0e-237/1
Gh_A07G2030	37.0091	109.488	1.56481	0	K02935|1|4e-80|243|tcc:TCM_016899|large subunit ribosomal protein L7/L12 (A)	GO:0030529//ribonucleoprotein complex;GO:0009536//plastid	-	-	gi|763744000|gb|KJB11499.1|/1.5e-96/1
Gh_A01G1531	55.5921	164.456	1.56475	0	-	GO:0009512//cytochrome b6f complex	GO:0016705//oxidoreductase activity, acting on paired donors, with incorporation or reduction of molecular oxygen;GO:0004497//monooxygenase activity;GO:0020037//heme binding;GO:0005506//iron ion binding	GO:0055114//oxidation-reduction process;GO:0016043//cellular component organization;GO:0044237//cellular metabolic process;GO:0044085	gi|763748709|gb|KJB16148.1|/5.1e-59/1
Gh_A05G0750	67.3751	199.262	1.56438	0	-	GO:0009579//thylakoid;GO:0044434	-	GO:0009416//response to light stimulus;GO:0071840;GO:0044699;GO:0044237//cellular metabolic process	gi|763786473|gb|KJB53469.1|/4.7e-32/1
Gh_D12G1462	5.84934	17.2694	1.56187	6.81676e-14	K00276|1|0.0|1509|tcc:TCM_010489|primary-amine oxidase [EC:1.4.3.21] (A)	GO:0005777//peroxisome	GO:0008131//primary amine oxidase activity;GO:0005507//copper ion binding;GO:0052595//aliphatic-amine oxidase activity;GO:0052593//tryptamine:oxygen oxidoreductase (deaminating) activity;GO:0048038//quinone binding;GO:0052594//aminoacetone:oxygen oxidoreductase(deaminating) activity;GO:0052596//phenethylamine:oxygen oxidoreductase (deaminating) activity	GO:0009308//amine metabolic process;GO:0055114//oxidation-reduction process	gi|357167831|ref|XP_003581353.1|/0.0e+00/PREDICTED: copper amine oxidase 1-like [Brachypodium distachyon]
Gh_D12G0830	7.99525	23.5847	1.56064	2.38232e-12	K03327|1|0.0|954|tcc:TCM_001905|multidrug resistance protein, MATE family (A)	GO:0016021//integral component of membrane	GO:0015297//antiporter activity;GO:0015238//drug transmembrane transporter activity	GO:0006855//drug transmembrane transport	gi|763781929|gb|KJB49000.1|/6.1e-291/1
Gh_D02G0824	10.7373	31.6488	1.55951	3.22448e-11	K14431|1|0.0|604|tcc:TCM_034993|transcription factor TGA (A)	-	GO:0043565//sequence-specific DNA binding;GO:0003700//sequence-specific DNA binding transcription factor activity	GO:0050896//response to stimulus;GO:0006355//regulation of transcription, DNA-templated	gi|763762020|gb|KJB29274.1|/1.9e-192/1
Gh_A11G2095	21.5088	63.3362	1.5581	1.51434e-13	K07374|1|0.0|874|cmo:103491629|tubulin alpha (A)	GO:0005737//cytoplasm;GO:0005874//microtubule	GO:0005200//structural constituent of cytoskeleton;GO:0005525//GTP binding;GO:0003924//GTPase activity	GO:0007017//microtubule-based process;GO:0051258//protein polymerization;GO:0008152//metabolic process	gi|728846716|gb|KHG26159.1|/1.0e-267/1
Gh_A06G1908	4.90323	14.4383	1.5581	4.44186e-10	K17470|1|0.0|1180|tcc:TCM_034964|sulfate transporter 1, high-affinity (A)	GO:0005886//plasma membrane;GO:0016021//integral component of membrane	GO:0008271//secondary active sulfate transmembrane transporter activity	GO:1902358//sulfate transmembrane transport	gi|763792135|gb|KJB59131.1|/0.0e+00/1
Gh_A03G0377	4.44083	13.0638	1.55668	3.6469e-09	-	-	-	GO:0045893//positive regulation of transcription, DNA-templated;GO:0035196//production of miRNAs involved in gene silencing by miRNA;GO:0000398//mRNA splicing, via spliceosome;GO:0031425//chloroplast RNA processing;GO:0031426//polycistronic mRNA processing;GO:0043687//post-translational protein modification;GO:0030422//production of siRNA involved in RNA interference	gi|763752602|gb|KJB19990.1|/0.0e+00/1
Gh_A03G1690	9.13124	26.8503	1.55606	0	-	-	GO:0005509//calcium ion binding;GO:0005524//ATP binding;GO:0004674//protein serine/threonine kinase activity	GO:0006468//protein phosphorylation	gi|728846105|gb|KHG25548.1|/9.2e-171/1
Gh_A11G0040	15.2178	44.7166	1.55505	0	K03327|1|0.0|809|tcc:TCM_012553|multidrug resistance protein, MATE family (A)	GO:0016021//integral component of membrane	GO:0015297//antiporter activity;GO:0015238//drug transmembrane transporter activity	GO:0006855//drug transmembrane transport	gi|763772155|gb|KJB39278.1|/6.7e-235/1
Gh_D11G0425	4.12583	12.1154	1.55409	4.06342e-14	-	-	GO:0004672//protein kinase activity;GO:0005524//ATP binding	GO:0006468//protein phosphorylation	gi|763772957|gb|KJB40080.1|/0.0e+00/1
Gh_A03G1486	7.56802	22.219	1.5538	8.6866e-08	-	-	-	GO:0010207//photosystem II assembly	gi|728836789|gb|KHG16232.1|/1.2e-185/1
Gh_D13G0290	13.2166	38.7693	1.55256	3.00204e-13	-	GO:0005618//cell wall;GO:0048046//apoplast	GO:0016762//xyloglucan:xyloglucosyl transferase activity;GO:0004553//hydrolase activity, hydrolyzing O-glycosyl compounds	GO:0071555//cell wall organization;GO:0010411//xyloglucan metabolic process;GO:0042546//cell wall biogenesis	gi|763812209|gb|KJB79061.1|/2.7e-204/1
Gh_D06G1599	5.72721	16.8	1.55256	2.50966e-07	K09773|1|0.0|679|tcc:TCM_030155|hypothetical protein (A)	-	GO:0016301//kinase activity;GO:0005524//ATP binding	GO:0016310//phosphorylation	gi|763800180|gb|KJB67135.1|/1.2e-225/1
Gh_D13G2170	4.53065	13.2901	1.55256	2.50966e-07	K00088|1|0.0|857|tcc:TCM_036938|IMP dehydrogenase [EC:1.1.1.205] (A)	GO:0005829//cytosol	GO:0003938//IMP dehydrogenase activity;GO:0046872//metal ion binding	GO:0000394//RNA splicing, via endonucleolytic cleavage and ligation;GO:0001510//RNA methylation;GO:0009086//methionine biosynthetic process;GO:0006177//GMP biosynthetic process;GO:0055114//oxidation-reduction process;GO:0006626//protein targeting to mitochondrion	gi|763816477|gb|KJB83329.1|/1.9e-283/1
Gh_D10G0568	4.94162	14.4956	1.55256	2.50966e-07	K11145|1|1e-143|417|tcc:TCM_029029|ribonuclease III family protein [EC:3.1.26.-] (A)	-	GO:0016301//kinase activity;GO:0003723//RNA binding;GO:0004525//ribonuclease III activity	GO:0016310//phosphorylation;GO:0090502//RNA phosphodiester bond hydrolysis, endonucleolytic;GO:0006396//RNA processing	gi|763803330|gb|KJB70268.1|/2.7e-132/1
Gh_D09G0034	5.2804	15.4894	1.55256	2.50966e-07	K14455|1|0.0|836|tcc:TCM_001741|aspartate aminotransferase, mitochondrial [EC:2.6.1.1] (A)	-	-	-	gi|763766045|gb|KJB33260.1|/2.3e-252/1
Gh_A12G0619	10.7717	31.5657	1.55112	7.26924e-07	K13448|1|8e-87|260|rcu:RCOM_0411630|calcium-binding protein CML (A)	-	GO:0005509//calcium ion binding	GO:0043090//amino acid import	gi|763781396|gb|KJB48467.1|/1.1e-105/1
Gh_A13G0087	6.75317	19.7786	1.55031	1.23851e-06	-	GO:0009570//chloroplast stroma;GO:0009535//chloroplast thylakoid membrane	GO:0016597//amino acid binding	GO:0019408//dolichol biosynthetic process	gi|728848905|gb|KHG28348.1|/5.1e-163/1
Gh_A05G1787	2.94574	8.62747	1.55031	1.23851e-06	-	-	GO:0004672//protein kinase activity;GO:0000166//nucleotide binding	GO:0016310//phosphorylation	gi|763791580|gb|KJB58576.1|/4.5e-287/1
Gh_D07G0086	6.48023	18.9736	1.54987	9.98356e-12	K00029|1|0.0|1160|tcc:TCM_034707|malate dehydrogenase (oxaloacetate-decarboxylating)(NADP+) [EC:1.1.1.40] (A)	GO:0005829//cytosol	GO:0051287//NAD binding;GO:0008270//zinc ion binding;GO:0004473//malate dehydrogenase (decarboxylating) (NADP+) activity;GO:0050897//cobalt ion binding;GO:0004471//malate dehydrogenase (decarboxylating) (NAD+) activity;GO:0042803//protein homodimerization activity;GO:0008948//oxaloacetate decarboxylase activity	GO:0006633//fatty acid biosynthetic process;GO:0055114//oxidation-reduction process;GO:0010498//proteasomal protein catabolic process;GO:0007010//cytoskeleton organization;GO:0006108//malate metabolic process;GO:0006094//gluconeogenesis;GO:0051289//protein homotetramerization	gi|763739232|gb|KJB06731.1|/0.0e+00/1
Gh_D13G0379	3.11408	9.11492	1.54942	2.11182e-06	K00924|4|0.0|912|pop:POPTR_0005s14250g|[EC:2.7.1.-] (A)	-	GO:0004683//calmodulin-dependent protein kinase activity;GO:0005509//calcium ion binding;GO:0005524//ATP binding	GO:0006468//protein phosphorylation	gi|763812432|gb|KJB79284.1|/2.7e-168/1
Gh_D10G1362	22.1588	64.8377	1.54895	2.85456e-11	-	-	GO:0003676//nucleic acid binding;GO:0000166//nucleotide binding	GO:0009628//response to abiotic stimulus;GO:0006950//response to stress	gi|763805068|gb|KJB72006.1|/4.2e-52/1
Gh_D04G0611	13.5314	39.58	1.54846	4.8262e-11	K08081|1|2e-161|455|tcc:TCM_042735|Tropinone reductase 1 [EC:1.1.1.206] (A)	GO:0005829//cytosol	GO:0050356	GO:0055114//oxidation-reduction process	gi|763809205|gb|KJB76107.1|/4.7e-153/1
Gh_D11G0743	5.70526	16.6881	1.54846	3.60406e-06	-	GO:0005634//nucleus	GO:0003677//DNA binding	GO:0006355//regulation of transcription, DNA-templated	gi|751138973|gb|AJF37761.1|/2.5e-192/1
Gh_D13G0680	14.4793	42.3049	1.54683	1.32339e-13	K15925|1|0.0|1646|tcc:TCM_011813|alpha-D-xyloside xylohydrolase [EC:3.2.1.177] (A)	-	GO:0032450//maltose alpha-glucosidase activity;GO:0030246//carbohydrate binding;GO:0004558//alpha-glucosidase activity	GO:0000023//maltose metabolic process	gi|357488835|ref|XP_003614705.1|/0.0e+00/Alpha-D-xylosidase [Medicago truncatula]|gi|355516040|gb|AES97663.1| alpha-glucosidase [Medicago truncatula]
Gh_D08G0533	6.36356	18.5851	1.54624	1.05278e-05	-	-	GO:0003677//DNA binding	-	gi|763755351|gb|KJB22682.1|/1.0e-146/1
Gh_D12G2431	4.76303	13.8982	1.54495	1.80232e-05	-	GO:0009507//chloroplast	GO:0016829//lyase activity	GO:0009627//systemic acquired resistance;GO:0034976//response to endoplasmic reticulum stress	gi|763785648|gb|KJB52719.1|/7.9e-185/1
Gh_A05G2404	26.6407	77.7358	1.54495	1.80232e-05	-	-	-	-	gi|763793231|gb|KJB60227.1|/7.0e-31/1
Gh_A12G1654	7.97868	23.2813	1.54495	1.80232e-05	-	-	-	-	gi|728840211|gb|KHG19654.1|/1.9e-103/1
Gh_D09G0234	10.9692	31.9758	1.54352	0	K14638|1|0.0|919|tcc:TCM_018029|solute carrier family 15 (peptide/histidine transporter), member 3/4 (A)	GO:0016020//membrane	GO:0005215//transporter activity	GO:0006810//transport	gi|763766508|gb|KJB33723.1|/0.0e+00/1
Gh_A05G2292	1.08061	3.15001	1.54352	3.0894e-05	K10706|1|0.0|2341|tcc:TCM_034949|senataxin [EC:3.6.4.-] (A)	-	GO:0016787//hydrolase activity	GO:0008152//metabolic process	gi|763792099|gb|KJB59095.1|/0.0e+00/1
Gh_A08G0433	4.26166	12.4091	1.54191	5.30296e-05	-	-	-	-	gi|763755315|gb|KJB22646.1|/1.7e-178/1
Gh_A12G0812	5.61416	16.3473	1.54191	9.26504e-09	K03327|1|0.0|953|tcc:TCM_001905|multidrug resistance protein, MATE family (A)	GO:0016021//integral component of membrane	GO:0015297//antiporter activity;GO:0015238//drug transmembrane transporter activity	GO:0006855//drug transmembrane transport	gi|545560985|gb|AGW32085.1|/7.8e-289/transparent testa 12 [Gossypium hirsutum]
Gh_D11G0464	3.58705	10.4317	1.54011	9.11676e-05	K04371|1|0.0|706|rcu:RCOM_0534280|mitogen-activated protein kinase 1/3 [EC:2.7.11.24] (A)	GO:0005622//intracellular	GO:0004707//MAP kinase activity;GO:0005524//ATP binding	GO:0042542//response to hydrogen peroxide;GO:0000165//MAPK cascade	gi|734592609|gb|AJA29678.1|/3.1e-220/1
Gh_D11G0516	3.96294	11.5249	1.54011	9.11676e-05	K03097|1|0.0|645|cmo:103484833|casein kinase II subunit alpha [EC:2.7.11.1] (A)	-	GO:0004672//protein kinase activity;GO:0005524//ATP binding	GO:0006468//protein phosphorylation	gi|763773176|gb|KJB40299.1|/2.0e-200/1
Gh_D11G2417	14.4856	42.1265	1.54011	2.9976e-14	-	GO:0005737//cytoplasm;GO:0016021//integral component of membrane	GO:0016760//cellulose synthase (UDP-forming) activity;GO:0003743//translation initiation factor activity	GO:0006413//translational initiation;GO:0030244//cellulose biosynthetic process	gi|763777498|gb|KJB44621.1|/0.0e+00/1
Gh_D01G1826	4.28356	12.4573	1.54011	2.66392e-08	-	GO:0009941//chloroplast envelope	-	GO:0007127//meiosis I;GO:0009220//pyrimidine ribonucleotide biosynthetic process;GO:0006259//DNA metabolic process;GO:0007059//chromosome segregation;GO:0006606//protein import into nucleus	gi|763748925|gb|KJB16364.1|/0.0e+00/1
Gh_A09G0052	7.68356	22.3134	1.53806	7.67372e-08	-	-	-	-	gi|763766095|gb|KJB33310.1|/3.0e-184/1
Gh_A08G2290	17.8705	51.8834	1.53769	0	K16280|1|0.0|645|tcc:TCM_033611|E3 ubiquitin-protein ligase RGLG [EC:6.3.2.19] (A)	-	GO:0008270//zinc ion binding;GO:0004842//ubiquitin-protein ligase activity	GO:0009867//jasmonic acid mediated signaling pathway;GO:0042742//defense response to bacterium;GO:0009611//response to wounding;GO:0016567//protein ubiquitination;GO:0006816//calcium ion transport;GO:0009690//cytokinin metabolic process;GO:0006487//protein N-linked glycosylation	gi|728839860|gb|KHG19303.1|/9.3e-241/1
Gh_A10G0391	7.04609	20.4105	1.53441	3.7671e-07	-	-	-	-	gi|763802907|gb|KJB69845.1|/2.3e-165/1
Gh_A13G0544	17.577	50.8803	1.53342	2.22044e-15	-	GO:0005829//cytosol;GO:0009570//chloroplast stroma	GO:0016874//ligase activity	GO:0008152//metabolic process	gi|763812939|gb|KJB79791.1|/6.0e-255/1
Gh_D13G0877	8.77912	25.4058	1.53301	6.41034e-07	K09264|2|9e-113|330|vvi:100232936|MADS-box transcription factor, plant (A)	-	-	-	gi|342731283|gb|AEL33632.1|/7.2e-139/SEPALLATA2 [Gossypium hirsutum]|gi|763813561|gb|KJB80413.1| hypothetical protein B456_013G096000 [Gossypium raimondii]
Gh_A12G0676	32.1225	92.7912	1.53041	2.10942e-14	-	-	GO:0032440//2-alkenal reductase [NAD(P)] activity;GO:0008234//cysteine-type peptidase activity	GO:0006508//proteolysis;GO:0055114//oxidation-reduction process	gi|728812814|gb|KHG00992.1|/1.8e-224/1
Gh_A01G0691	46.716	134.894	1.52984	1.33262e-11	-	-	-	-	-
Gh_A07G0665	8.14353	23.4984	1.52884	0	K00695|1|0.0|1546|tcc:TCM_017585|sucrose synthase [EC:2.4.1.13] (A)	-	GO:0016157//sucrose synthase activity	GO:0019375//galactolipid biosynthetic process;GO:0005985//sucrose metabolic process;GO:0080165//callose deposition in phloem sieve plate;GO:0001666//response to hypoxia	gi|357491757|ref|XP_003616166.1|/0.0e+00/Sucrose synthase [Medicago truncatula]
Gh_A05G2905	4.33418	12.4996	1.52805	3.17274e-06	K03549|1|0.0|741|tcc:TCM_017384|KUP system potassium uptake protein (A)	GO:0016021//integral component of membrane	GO:0015079//potassium ion transmembrane transporter activity	GO:0019375//galactolipid biosynthetic process;GO:0071805//potassium ion transmembrane transport;GO:0019761//glucosinolate biosynthetic process;GO:0016036//cellular response to phosphate starvation	gi|763811455|gb|KJB78357.1|/1.0e-129/1
Gh_Sca027989G01	49.6358	143.052	1.52709	6.36686e-11	K02959|1|1e-35|122|tcc:ThcaC_p003|small subunit ribosomal protein S16 (A)	GO:0005840//ribosome;GO:0009507//chloroplast	GO:0003735//structural constituent of ribosome	GO:0006412//translation	gi|763742524|gb|KJB10023.1|/3.5e-28/1
Gh_D04G0548	3.54772	10.2176	1.52609	5.41608e-06	K03177|1|0.0|850|tcc:TCM_016990|tRNA pseudouridine55 synthase [EC:5.4.99.25] (A)	-	-	GO:0009451//RNA modification	gi|763809042|gb|KJB75944.1|/2.6e-306/1
Gh_A08G2440	11.3749	32.7601	1.52609	5.41608e-06	-	-	-	GO:0045893//positive regulation of transcription, DNA-templated;GO:0016226//iron-sulfur cluster assembly;GO:0010207//photosystem II assembly;GO:0009073//aromatic amino acid family biosynthetic process	gi|728825264|gb|KHG06172.1|/4.2e-88/1
Gh_D06G0919	13.1406	37.8456	1.52609	1.07598e-10	-	-	-	-	gi|763798602|gb|KJB65557.1|/4.3e-158/1
Gh_A07G2285	47.1171	135.641	1.52547	2.3448e-13	-	GO:0005634//nucleus	GO:0003712//transcription cofactor activity;GO:0008270//zinc ion binding;GO:0004402//histone acetyltransferase activity	GO:0006355//regulation of transcription, DNA-templated;GO:0016573//histone acetylation	gi|728845644|gb|KHG25087.1|/4.2e-209/1
Gh_D06G0149	16.3176	46.9611	1.52504	1.81791e-10	-	GO:0009507//chloroplast	GO:0005507//copper ion binding;GO:0048038//quinone binding	GO:0009308//amine metabolic process	gi|763796887|gb|KJB63842.1|/4.4e-128/1
Gh_D04G0584	14.8218	42.6564	1.52504	1.81791e-10	K02717|1|3e-146|414|tcc:TCM_042895|photosystem II oxygen-evolving enhancer protein 2 (A)	GO:0009654//photosystem II oxygen evolving complex;GO:0019898//extrinsic component of membrane;GO:0009535//chloroplast thylakoid membrane	GO:0005509//calcium ion binding	GO:0016556//mRNA modification;GO:0010207//photosystem II assembly;GO:0019344//cysteine biosynthetic process	gi|728811307|gb|KHG00113.1|/3.1e-135/1
Gh_A12G2190	19.16	55.1209	1.5245	0	K13066|1|0.0|531|tcc:TCM_015596|caffeic acid 3-O-methyltransferase [EC:2.1.1.68] (A)	GO:0005737//cytoplasm	GO:0008171//O-methyltransferase activity	GO:0009699//phenylpropanoid biosynthetic process	gi|763785341|gb|KJB52412.1|/5.2e-167/1
Gh_A11G2068	4.57949	13.1625	1.52318	6.76296e-08	-	GO:0009507//chloroplast	GO:0004222//metalloendopeptidase activity	GO:0043157//response to cation stress;GO:0048564//photosystem I assembly;GO:0060359//response to ammonium ion;GO:0010027//thylakoid membrane organization;GO:0010207//photosystem II assembly;GO:0009658//chloroplast organization;GO:0009959//negative gravitropism;GO:0006508//proteolysis	gi|763777381|gb|KJB44504.1|/0.0e+00/1
Gh_A01G1184	10.0946	29.0063	1.52279	5.19302e-10	K14379|1|0.0|558|tcc:TCM_011231|tartrate-resistant acid phosphatase type 5 [EC:3.1.3.2] (A)	-	GO:0003993//acid phosphatase activity	GO:0044249//cellular biosynthetic process;GO:1901576;GO:0044238;GO:0044763;GO:0016311//dephosphorylation	gi|728841047|gb|KHG20490.1|/1.2e-202/1
Gh_A10G1314	7.03689	20.2202	1.52279	5.19302e-10	K00827|1|0.0|896|tcc:TCM_019765|alanine-glyoxylate transaminase / (R)-3-amino-2-methylpropionate-pyruvate transaminase [EC:2.6.1.44 2.6.1.40] (A)	-	GO:0030170//pyridoxal phosphate binding;GO:0008453//alanine-glyoxylate transaminase activity	GO:0008152//metabolic process	gi|728814391|gb|KHG01524.1|/1.7e-286/1
Gh_A01G1934	4.95674	14.2141	1.51986	1.95045e-07	-	-	-	-	gi|763749562|gb|KJB17001.1|/2.5e-160/1
Gh_D11G2541	2.66859	7.64773	1.51895	2.71106e-05	-	-	-	GO:0010103//stomatal complex morphogenesis	gi|763777727|gb|KJB44850.1|/0.0e+00/1
Gh_A06G0879	9.46868	27.1356	1.51895	3.18412e-13	-	-	GO:0003677//DNA binding	GO:0008152//metabolic process	gi|763798822|gb|KJB65777.1|/1.5e-266/1
Gh_D08G2614	3.95955	11.34	1.51802	3.3151e-07	K17710|1|0.0|1025|tcc:TCM_037144|pentatricopeptide repeat domain-containing protein 1 (A)	-	GO:0051536//iron-sulfur cluster binding;GO:0003824//catalytic activity	GO:0008152//metabolic process	gi|763759987|gb|KJB27318.1|/0.0e+00/1
Gh_A04G0469	2.92549	8.36702	1.51604	4.64884e-05	-	GO:0005634//nucleus	GO:0016740//transferase activity;GO:0051864//histone demethylase activity (H3-K36 specific);GO:0000987//core promoter proximal region sequence-specific DNA binding	GO:0006355//regulation of transcription, DNA-templated;GO:0010030//positive regulation of seed germination;GO:0070544//histone H3-K36 demethylation;GO:0043985//histone H4-R3 methylation;GO:0055114//oxidation-reduction process;GO:0009909//regulation of flower development;GO:0006626//protein targeting to mitochondrion	gi|763795014|gb|KJB62010.1|/2.5e-300/1
Gh_A11G0132	14.1817	40.5601	1.51604	4.64884e-05	-	-	-	-	gi|763772364|gb|KJB39487.1|/1.5e-56/1
Gh_D06G1003	6.30964	18.0458	1.51604	4.64884e-05	K14454|1|3e-95|296|tcc:TCM_037153|aspartate aminotransferase, cytoplasmic [EC:2.6.1.1] (A)	-	GO:0030170//pyridoxal phosphate binding;GO:0004069//L-aspartate:2-oxoglutarate aminotransferase activity;GO:0080130//L-phenylalanine:2-oxoglutarate aminotransferase activity	GO:0009058//biosynthetic process;GO:0006520//cellular amino acid metabolic process	gi|763798761|gb|KJB65716.1|/3.6e-136/1
Gh_D02G0227	28.1622	80.5062	1.51534	7.23866e-14	K12338|1|0.0|720|tcc:TCM_020202|anthocyanidin 3-O-glucoside 5-O-glucosyltransferase [EC:2.4.1.298] (A)	-	GO:0016758//transferase activity, transferring hexosyl groups	GO:0005975//carbohydrate metabolic process	gi|763760821|gb|KJB28075.1|/7.0e-275/1
Gh_D11G0426	19.2821	55.1133	1.51514	0	K09286|1|1e-157|446|tcc:TCM_014845|EREBP-like factor (A)	GO:0005634//nucleus	GO:0003677//DNA binding;GO:0003700//sequence-specific DNA binding transcription factor activity	GO:0006355//regulation of transcription, DNA-templated	gi|376372998|gb|AFB35653.1|/1.2e-149/ERF8 [Gossypium hirsutum]
Gh_A06G1855	20.1124	57.4804	1.51499	2.18714e-12	-	GO:0009507//chloroplast	GO:0005507//copper ion binding;GO:0048038//quinone binding	GO:0009308//amine metabolic process	gi|728836219|gb|KHG15662.1|/7.6e-128/1
Gh_D01G1566	5.01372	14.3182	1.5139	9.59488e-07	-	GO:0005886//plasma membrane	GO:0016301//kinase activity	GO:0006857//oligopeptide transport;GO:0016310//phosphorylation;GO:0009741//response to brassinosteroid	gi|763748219|gb|KJB15658.1|/7.5e-249/1
Gh_A11G0028	4.21742	12.0442	1.5139	9.59488e-07	-	-	-	-	gi|763772121|gb|KJB39244.1|/2.4e-224/1
Gh_A11G2651	11.2025	31.9923	1.5139	9.59488e-07	K11128|1|3e-65|205|cit:102619891|H/ACA ribonucleoprotein complex subunit 1 (A)	GO:0019013//viral nucleocapsid;GO:0031429//box H/ACA snoRNP complex	-	GO:0042254//ribosome biogenesis;GO:0001522//pseudouridine synthesis	gi|763778826|gb|KJB45949.1|/9.8e-109/1
Gh_A09G0115	12.0177	34.3096	1.51345	2.7073e-10	K07735|1|3e-135|391|vvi:100261075|putative transcriptional regulator (A)	-	-	-	gi|763766270|gb|KJB33485.1|/3.9e-163/1
Gh_D05G1246	1.79381	5.11876	1.51277	7.98314e-05	K09338|1|0.0|1318|tcc:TCM_028767|homeobox-leucine zipper protein (A)	GO:0005634//nucleus	GO:0043565//sequence-specific DNA binding;GO:0008289//lipid binding	GO:0006355//regulation of transcription, DNA-templated	gi|763789765|gb|KJB56761.1|/0.0e+00/1
Gh_D11G3356	7.21204	20.5801	1.51277	7.98314e-05	K11128|1|1e-65|205|obr:102702513|H/ACA ribonucleoprotein complex subunit 1 (A)	GO:0019013//viral nucleocapsid;GO:0031429//box H/ACA snoRNP complex	-	GO:0042254//ribosome biogenesis;GO:0001522//pseudouridine synthesis	gi|763778826|gb|KJB45949.1|/2.7e-115/1
Gh_A05G1929	6.9635	19.8546	1.51159	1.63403e-06	-	-	-	-	gi|763792011|gb|KJB59007.1|/1.6e-170/1
Gh_A06G1622	174.778	498.251	1.51135	0	-	GO:0009579//thylakoid;GO:0009570//chloroplast stroma	-	GO:0010478//chlororespiration	gi|728831720|gb|KHG11163.1|/1.0e-163/1
Gh_A01G0183	6.48449	18.481	1.51098	3.50642e-08	-	GO:0009941//chloroplast envelope;GO:0009570//chloroplast stroma	GO:0016746//transferase activity, transferring acyl groups;GO:0004032//alditol:NADP+ 1-oxidoreductase activity	GO:0019288//isopentenyl diphosphate biosynthetic process, methylerythritol 4-phosphate pathway;GO:0055114//oxidation-reduction process	gi|728846875|gb|KHG26318.1|/2.8e-242/1
Gh_A07G0989	2.03217	5.78415	1.50908	2.78494e-06	-	-	-	-	gi|763741543|gb|KJB09042.1|/0.0e+00/1
Gh_A06G0990	6.04839	17.1913	1.50706	1.00921e-07	-	-	GO:0016491//oxidoreductase activity	GO:0042752//regulation of circadian rhythm;GO:0006355//regulation of transcription, DNA-templated	gi|763799183|gb|KJB66138.1|/1.7e-246/1
Gh_A11G0076	15.9189	45.2131	1.50599	9.4147e-14	K01025|1|4e-168|476|tcc:TCM_031898|[EC:2.8.2.-] (A)	-	GO:0008146//sulfotransferase activity	GO:0008152//metabolic process	gi|590610488|ref|XP_007021829.1|/1.8e-135/Flavonol 4'-sulfotransferase [Theobroma cacao]|gi|508721457|gb|EOY13354.1| Flavonol 4'-sulfotransferase [Theobroma cacao]
Gh_D11G0233	598.267	1699.13	1.50594	1.10778e-12	-	-	-	-	gi|763772567|gb|KJB39690.1|/7.7e-77/1
Gh_A07G0193	11.4583	32.5357	1.50563	0	K01183|2|0.0|919|pmum:103341230|chitinase [EC:3.2.1.14] (A)	-	GO:0004568//chitinase activity;GO:0004672//protein kinase activity;GO:0005524//ATP binding	GO:0005975//carbohydrate metabolic process;GO:0006032//chitin catabolic process;GO:0006468//protein phosphorylation	gi|763740068|gb|KJB07567.1|/0.0e+00/1
Gh_A08G0628	16.4819	46.7553	1.50425	5.4221e-12	-	-	GO:0003676//nucleic acid binding;GO:0003824//catalytic activity	GO:0009058//biosynthetic process	gi|728841263|gb|KHG20706.1|/2.0e-149/1
Gh_A05G0051	279.594	793.084	1.50414	6.89004e-13	-	-	-	-	gi|763786933|gb|KJB53929.1|/4.3e-37/1
Gh_D01G0752	4.76772	13.5225	1.50399	6.33514e-09	K14835|1|0.0|860|tcc:TCM_030602|ribosomal RNA methyltransferase Nop2 [EC:2.1.1.-] (A)	-	GO:0008757//S-adenosylmethionine-dependent methyltransferase activity;GO:0003723//RNA binding	GO:0006364//rRNA processing;GO:0032259//methylation	gi|763746491|gb|KJB13930.1|/0.0e+00/1
Gh_D11G0138	10.8928	30.8947	1.50399	6.33514e-09	-	-	-	-	gi|763772347|gb|KJB39470.1|/4.3e-160/1
Gh_D01G0676	25.8996	73.4538	1.50391	3.5727e-13	-	GO:0009941//chloroplast envelope;GO:0009570//chloroplast stroma	GO:0003755//peptidyl-prolyl cis-trans isomerase activity	GO:0010103//stomatal complex morphogenesis;GO:0016117//carotenoid biosynthetic process;GO:0006457//protein folding;GO:0019252//starch biosynthetic process;GO:0009902//chloroplast relocation;GO:0000023//maltose metabolic process;GO:0015031//protein transport;GO:0016556//mRNA modification;GO:0019288//isopentenyl diphosphate biosynthetic process, methylerythritol 4-phosphate pathway;GO:0034660//ncRN…	gi|763746335|gb|KJB13774.1|/3.2e-311/1
Gh_D11G1720	28.5814	81.0215	1.50323	0	K00963|1|0.0|870|tcc:TCM_016775|UTP--glucose-1-phosphate uridylyltransferase [EC:2.7.7.9] (A)	GO:0005737//cytoplasm	GO:0003983//UTP:glucose-1-phosphate uridylyltransferase activity	GO:0006011//UDP-glucose metabolic process	gi|308445439|gb|ADO32901.1|/5.2e-271/UDP-glucose pyrophosphorylase [Gossypium hirsutum]
Gh_D09G0160	8.0686	22.8623	1.50258	0	-	-	GO:0004672//protein kinase activity;GO:0005524//ATP binding	GO:0006468//protein phosphorylation	gi|763766364|gb|KJB33579.1|/1.3e-305/1
Gh_A04G0211	14.7182	41.7038	1.50258	2.91048e-07	-	-	GO:0008080//N-acetyltransferase activity	GO:0008152//metabolic process	gi|590579471|ref|XP_007013795.1|/5.1e-78/Acyl-CoA N-acyltransferases (NAT) superfamily protein [Theobroma cacao]|gi|508784158|gb|EOY31414.1| Acyl-CoA N-acyltransferases (NAT) superfamily protein [Theobroma cacao]
Gh_D09G2073	16.5765	46.9107	1.50077	0	-	GO:0009506//plasmodesma;GO:0016021//integral component of membrane	GO:0032440//2-alkenal reductase [NAD(P)] activity;GO:0005358//high-affinity hydrogen:glucose symporter activity	GO:0043090//amino acid import;GO:0035428//hexose transmembrane transport;GO:0015758//glucose transport;GO:0055114//oxidation-reduction process	gi|763770902|gb|KJB38117.1|/3.9e-305/1
Gh_D01G2035	2.12378	6.00735	1.50009	1.38599e-05	-	-	GO:0008270//zinc ion binding	-	gi|763749249|gb|KJB16688.1|/0.0e+00/1
Gh_A07G0511	12.0051	33.927	1.49878	1.64735e-12	K10536|1|0.0|650|tcc:TCM_014443|agmatine deiminase [EC:3.5.3.12] (A)	-	GO:0004668//protein-arginine deiminase activity;GO:0047632//agmatine deiminase activity	GO:0009446//putrescine biosynthetic process	gi|728836209|gb|KHG15652.1|/9.4e-226/1
Gh_D05G2522	4.86625	13.7393	1.49742	8.41278e-07	-	-	-	-	gi|763792881|gb|KJB59877.1|/1.8e-271/1
Gh_A13G1708	1155.69	3262.09	1.49704	0	-	-	-	-	gi|763816196|gb|KJB83048.1|/4.9e-19/1
Gh_D02G1986	2.12119	5.98502	1.49648	2.37114e-05	K15920|1|0.0|1464|tcc:TCM_007536|beta-D-xylosidase 4 [EC:3.2.1.37] (A)	GO:0005578//proteinaceous extracellular matrix	GO:0009044//xylan 1,4-beta-xylosidase activity;GO:0046556//alpha-L-arabinofuranosidase activity;GO:0008422//beta-glucosidase activity	GO:0045493//xylan catabolic process	gi|356524862|ref|XP_003531047.1|/0.0e+00/PREDICTED: beta-xylosidase/alpha-L-arabinofuranosidase 2-like [Glycine max]
Gh_D05G3036	12.9767	36.6142	1.49648	1.94336e-09	K01673|1|7e-154|436|tcc:TCM_010364|carbonic anhydrase [EC:4.2.1.1] (A)	-	GO:0008270//zinc ion binding;GO:0004089//carbonate dehydratase activity	GO:0008152//metabolic process;GO:0015976//carbon utilization	gi|763794063|gb|KJB61059.1|/1.3e-144/1
Gh_A13G0086	3.64161	10.2715	1.49601	4.76596e-12	-	-	-	-	gi|763811819|gb|KJB78671.1|/0.0e+00/1
Gh_A07G0132	142.003	400.473	1.49579	0	-	GO:0016020//membrane	-	-	gi|763739800|gb|KJB07299.1|/3.0e-59/1
Gh_A11G1661	135.756	382.726	1.4953	0	K02992|1|2e-109|314|tcc:ThcaC_p078|small subunit ribosomal protein S7 (A)	-	-	-	gi|757609152|ref|WP_042854974.1|/1.6e-81/1
Gh_D07G0561	6.1337	17.2831	1.49453	3.28688e-09	-	-	GO:0046872//metal ion binding;GO:0016491//oxidoreductase activity	-	gi|763740589|gb|KJB08088.1|/3.2e-311/1
Gh_A05G1924	32.1714	90.5452	1.49286	8.21566e-15	K01626|1|0.0|1014|tcc:TCM_034869|3-deoxy-7-phosphoheptulonate synthase [EC:2.5.1.54] (A)	GO:0009507//chloroplast	GO:0003849//3-deoxy-7-phosphoheptulonate synthase activity;GO:0016829//lyase activity	GO:0009423//chorismate biosynthetic process;GO:0009073//aromatic amino acid family biosynthetic process	gi|763792004|gb|KJB59000.1|/0.0e+00/1
Gh_A13G1013	1.98962	5.59824	1.49248	4.06134e-05	-	GO:0000145//exocyst	-	GO:0006904//vesicle docking involved in exocytosis	gi|763814485|gb|KJB81337.1|/0.0e+00/1
Gh_D09G1609	17.3331	48.7501	1.49187	3.53418e-10	K14492|1|6e-90|270|tcc:TCM_011962|two-component response regulator ARR-A family (A)	GO:0005622//intracellular	GO:0016301//kinase activity	GO:0016310//phosphorylation;GO:0000160//phosphorelay signal transduction system	gi|763769818|gb|KJB37033.1|/7.6e-111/1
Gh_A02G0807	13.6512	38.3823	1.49141	2.2681e-11	-	-	-	-	gi|763762106|gb|KJB29360.1|/1.4e-171/1
Gh_A09G0316	12.212	34.3201	1.49076	1.50197e-07	-	GO:0005634//nucleus;GO:0005737//cytoplasm	-	-	gi|763766685|gb|KJB33900.1|/2.3e-76/1
Gh_D05G2677	13.4217	37.6886	1.48956	2.44694e-12	-	GO:0005634//nucleus	GO:0003746//translation elongation factor activity;GO:0003677//DNA binding	GO:0006351//transcription, DNA-templated;GO:0006414//translational elongation	gi|763793261|gb|KJB60257.1|/5.1e-199/1
Gh_D02G2036	23.8518	66.9549	1.48909	2.55352e-13	-	-	-	-	gi|763765031|gb|KJB32285.1|/0.0e+00/1
Gh_A12G1478	3.99644	11.2102	1.48802	2.54972e-07	-	-	GO:0046872//metal ion binding;GO:0003993//acid phosphatase activity	GO:0009684//indoleacetic acid biosynthetic process;GO:0016311//dephosphorylation;GO:0009627//systemic acquired resistance;GO:0006569//tryptophan catabolic process;GO:0031347//regulation of defense response	gi|763779634|gb|KJB46705.1|/1.9e-298/1
Gh_A11G0199	8.67001	24.3197	1.48802	4.15526e-06	K00799|1|5e-118|342|cmo:103493155|glutathione S-transferase [EC:2.5.1.18] (A)	GO:0005777//peroxisome	GO:0004364//glutathione transferase activity	GO:0009407//toxin catabolic process;GO:0010583//response to cyclopentenone	gi|728834967|gb|KHG14410.1|/8.5e-125/1
Gh_A05G2605	5.45448	15.3	1.48802	6.96542e-05	-	GO:0016020//membrane	-	-	gi|763793610|gb|KJB60606.1|/3.4e-130/1
Gh_D07G2289	6.84632	19.2042	1.48802	4.15526e-06	K15296|1|0.0|558|tcc:TCM_017057|alpha-soluble NSF attachment protein (A)	GO:0005622//intracellular	-	GO:0006886//intracellular protein transport	gi|211906448|gb|ACJ11717.1|/1.7e-165/alpha-soluble NSF attachment protein [Gossypium hirsutum]|gi|728844931|gb|KHG24374.1| Alpha-soluble NSF attachment [Gossypium arboreum]
Gh_D08G0555	4.47169	12.5433	1.48802	4.15526e-06	-	-	GO:0003700//sequence-specific DNA binding transcription factor activity	GO:0006355//regulation of transcription, DNA-templated	gi|763755399|gb|KJB22730.1|/1.7e-248/1
Gh_D12G1898	22.281	62.4626	1.48718	0	K15382|1|1e-109|328|tcc:TCM_014707|solute carrier family 50 (sugar transporter) (A)	GO:0005886//plasma membrane;GO:0016021//integral component of membrane	GO:0051119//sugar transmembrane transporter activity	GO:0008643//carbohydrate transport	gi|763784191|gb|KJB51262.1|/3.4e-94/1
Gh_D11G1083	30.2941	84.8994	1.48671	0	K01363|1|0.0|649|tcc:TCM_004987|cathepsin B [EC:3.4.22.1] (A)	-	GO:0004197//cysteine-type endopeptidase activity	GO:0006508//proteolysis;GO:0050790//regulation of catalytic activity	gi|763774575|gb|KJB41698.1|/7.7e-217/1
Gh_D06G0615	9.57669	26.8294	1.48621	1.08738e-10	K14454|1|0.0|792|tcc:TCM_037858|aspartate aminotransferase, cytoplasmic [EC:2.6.1.1] (A)	-	GO:0030170//pyridoxal phosphate binding;GO:0004069//L-aspartate:2-oxoglutarate aminotransferase activity;GO:0080130//L-phenylalanine:2-oxoglutarate aminotransferase activity	GO:0006520//cellular amino acid metabolic process;GO:0009058//biosynthetic process	gi|763797989|gb|KJB64944.1|/2.0e-236/1
Gh_A04G0044	9.91748	27.779	1.48595	1.70475e-09	-	GO:0005622//intracellular	-	GO:0035556//intracellular signal transduction;GO:0009738//abscisic acid-activated signaling pathway;GO:0009723//response to ethylene	gi|763796058|gb|KJB63054.1|/1.2e-185/1
Gh_A03G1137	2.14752	6.00848	1.48433	7.08756e-06	-	-	GO:0004674//protein serine/threonine kinase activity;GO:0005524//ATP binding	GO:0006468//protein phosphorylation;GO:0007267//cell-cell signaling;GO:0035196//production of miRNAs involved in gene silencing by miRNA;GO:0009616//virus induced gene silencing;GO:0010267//production of ta-siRNAs involved in RNA interference	gi|763763780|gb|KJB31034.1|/0.0e+00/1
Gh_A06G0170	28.4406	79.5449	1.48382	1.63203e-13	-	-	GO:0016491//oxidoreductase activity;GO:0004252//serine-type endopeptidase activity	GO:0006508//proteolysis	gi|763796926|gb|KJB63881.1|/0.0e+00/1
Gh_D13G0615	13.2674	37.0869	1.48302	0.000119634	K02929|1|1e-69|209|vvi:100261906|large subunit ribosomal protein L44e (A)	GO:0005840//ribosome	GO:0003735//structural constituent of ribosome	GO:0006412//translation	gi|763813011|gb|KJB79863.1|/2.6e-58/1
Gh_A08G2010	6.01003	16.8	1.48302	4.57216e-08	K02836|1|0.0|785|tcc:TCM_025105|peptide chain release factor 2 (A)	GO:0009570//chloroplast stroma	GO:0016149//translation release factor activity, codon specific	GO:0045893//positive regulation of transcription, DNA-templated;GO:0006415//translational termination;GO:0035304//regulation of protein dephosphorylation;GO:0010207//photosystem II assembly;GO:0009902//chloroplast relocation;GO:0009965//leaf morphogenesis;GO:0030154//cell differentiation;GO:0042793//transcription from plastid promoter;GO:0006364//rRNA processing;GO:0010027//thylakoid membrane org…	gi|728830885|gb|KHG10328.1|/8.4e-263/1
Gh_D06G1845	5.36774	15.0046	1.48302	0.000119634	-	-	-	-	gi|763800778|gb|KJB67733.1|/4.1e-101/1
Gh_A03G1160	7.19359	20.0834	1.48122	3.3546e-11	-	GO:0005618//cell wall	GO:0052692//raffinose alpha-galactosidase activity	GO:0005975//carbohydrate metabolic process	gi|763763855|gb|KJB31109.1|/0.0e+00/1
Gh_A04G0539	6.37843	17.7961	1.48029	7.74958e-08	-	-	-	GO:0009688//abscisic acid biosynthetic process	gi|728811703|gb|KHG00389.1|/4.6e-238/1
Gh_D05G0112	12.2447	34.1497	1.47972	0	-	-	GO:0008168//methyltransferase activity	GO:0032259//methylation	gi|763786962|gb|KJB53958.1|/6.8e-184/1
Gh_D03G0965	41.8802	116.708	1.47856	0	K11294|1|3e-166|472|tcc:TCM_014513|nucleolin (A)	GO:0044434;GO:0009579//thylakoid	GO:0003676//nucleic acid binding	GO:0019682//glyceraldehyde-3-phosphate metabolic process;GO:0098542;GO:0046394;GO:0010468//regulation of gene expression;GO:1901362;GO:0044262//cellular carbohydrate metabolic process;GO:0034645//cellular macromolecule biosynthetic process;GO:0032787//monocarboxylic acid metabolic process;GO:0016043//cellular component organization;GO:0009409//response to cold;GO:0044767;GO:0044723;GO:0009451//RN…	gi|728837329|gb|KHG16772.1|/5.6e-175/1
Gh_A01G1562	24.1935	67.4132	1.47841	1.33671e-13	-	GO:0005622//intracellular	GO:0008270//zinc ion binding	-	gi|421991542|gb|AFX73409.1|/3.7e-246/constans-like protein 5 [Gossypium hirsutum]
Gh_A10G1536	12.0465	33.5622	1.47822	2.3137e-13	-	-	GO:0004672//protein kinase activity;GO:0005524//ATP binding;GO:0005057//receptor signaling protein activity	GO:0035556//intracellular signal transduction;GO:0023014//signal transduction by phosphorylation	gi|763805898|gb|KJB72836.1|/0.0e+00/1
Gh_A04G0263	3705.88	10320.7	1.47765	0	-	GO:0005622//intracellular	GO:0005507//copper ion binding	GO:0010363//regulation of plant-type hypersensitive response;GO:0009651//response to salt stress;GO:0009926//auxin polar transport;GO:0040007//growth;GO:0009750//response to fructose;GO:0009963//positive regulation of flavonoid biosynthetic process;GO:0008361//regulation of cell size;GO:0010015//root morphogenesis;GO:0006612//protein targeting to membrane;GO:0006833//water transport;GO:0046686//r…	gi|728836867|gb|KHG16310.1|/5.4e-33/1
Gh_D12G1603	5.53503	15.4026	1.47651	1.39496e-08	-	-	GO:0046872//metal ion binding;GO:0003993//acid phosphatase activity	GO:0009684//indoleacetic acid biosynthetic process;GO:0016311//dephosphorylation;GO:0009627//systemic acquired resistance;GO:0006569//tryptophan catabolic process;GO:0031347//regulation of defense response	gi|763779634|gb|KJB46705.1|/7.8e-219/1
Gh_D03G0992	4.21663	11.7284	1.47585	2.06776e-05	K00261|1|0.0|814|tcc:TCM_014809|glutamate dehydrogenase (NAD(P)+) [EC:1.4.1.3] (A)	GO:0005774//vacuolar membrane	GO:0005507//copper ion binding;GO:0008270//zinc ion binding;GO:0050897//cobalt ion binding;GO:0004353//glutamate dehydrogenase [NAD(P)+] activity;GO:0005524//ATP binding;GO:0004352//glutamate dehydrogenase (NAD+) activity	GO:0006598//polyamine catabolic process;GO:0055114//oxidation-reduction process;GO:0009698//phenylpropanoid metabolic process;GO:0042398//cellular modified amino acid biosynthetic process;GO:0048193//Golgi vesicle transport;GO:0046482//para-aminobenzoic acid metabolic process	gi|763752210|gb|KJB19598.1|/1.9e-243/1
Gh_A02G0915	5.15505	14.3386	1.47585	2.06776e-05	K03969|1|0.0|568|tcc:TCM_019920|phage shock protein A (A)	GO:0009941//chloroplast envelope;GO:0009508//plastid chromosome;GO:0009528//plastid inner membrane;GO:0009570//chloroplast stroma;GO:0009534//chloroplast thylakoid	-	GO:0016050//vesicle organization;GO:0010027//thylakoid membrane organization	gi|763762684|gb|KJB29938.1|/3.3e-177/1
Gh_D09G2236	3.80015	10.5631	1.47491	2.12944e-06	K02434|1|0.0|1057|tcc:TCM_021019|aspartyl-tRNA(Asn)/glutamyl-tRNA(Gln) amidotransferase subunit B [EC:6.3.5.6 6.3.5.7] (A)	GO:0005739//mitochondrion;GO:0009570//chloroplast stroma	GO:0016884//carbon-nitrogen ligase activity, with glutamine as amido-N-donor;GO:0005524//ATP binding;GO:0016740//transferase activity	GO:0006412//translation;GO:0016556//mRNA modification	gi|763771223|gb|KJB38438.1|/0.0e+00/1
Gh_A12G1383	16.4819	45.8139	1.47491	1.74711e-11	K01807|1|3e-174|486|tcc:TCM_010816|ribose 5-phosphate isomerase A [EC:5.3.1.6] (A)	GO:0016021//integral component of membrane	GO:0004751//ribose-5-phosphate isomerase activity	GO:0009052//pentose-phosphate shunt, non-oxidative branch;GO:0055085//transmembrane transport	gi|763783293|gb|KJB50364.1|/8.7e-146/1
Gh_D03G0885	6.88139	19.1051	1.47319	2.71508e-10	K12127|1|0.0|937|tcc:TCM_014102|pseudo-response regulator 1 (A)	GO:0005622//intracellular	GO:0003677//DNA binding;GO:0003700//sequence-specific DNA binding transcription factor activity;GO:0016301//kinase activity	GO:0000160//phosphorelay signal transduction system;GO:0042752//regulation of circadian rhythm;GO:0006355//regulation of transcription, DNA-templated;GO:0010031//circumnutation;GO:0048574//long-day photoperiodism, flowering;GO:0010629//negative regulation of gene expression;GO:0016310//phosphorylation;GO:0009639//response to red or far red light	gi|763751981|gb|KJB19369.1|/0.0e+00/1
Gh_A05G3491	27.0671	75.1067	1.4724	0	-	-	GO:0045430//chalcone isomerase activity	GO:0010224//response to UV-B;GO:0009744//response to sucrose;GO:0009718//anthocyanin-containing compound biosynthetic process	gi|295687229|gb|ADG27840.1|/3.5e-115/chalcone isomerase [Gossypium hirsutum]|gi|728828935|gb|KHG08378.1| Chalcone--flavonone isomerase [Gossypium arboreum]
Gh_A12G0166	18.1816	50.4001	1.47095	3.53734e-05	-	-	-	-	gi|728814806|gb|KHG01641.1|/7.3e-54/1
Gh_D08G2173	3.39506	9.41124	1.47095	3.78362e-07	K14833|1|0.0|1215|tcc:TCM_026791|nucleolar complex protein 2 (A)	-	GO:0020037//heme binding;GO:0046872//metal ion binding;GO:0004601//peroxidase activity	GO:0055114//oxidation-reduction process;GO:0006979//response to oxidative stress	gi|763758962|gb|KJB26293.1|/0.0e+00/1
Gh_D09G1393	2.92837	8.11754	1.47095	3.53734e-05	-	GO:0005623//cell	GO:0001053//plastid sigma factor activity;GO:0003677//DNA binding;GO:0003700//sequence-specific DNA binding transcription factor activity	GO:0045893//positive regulation of transcription, DNA-templated;GO:0016117//carotenoid biosynthetic process;GO:0006352//DNA-templated transcription, initiation;GO:0009902//chloroplast relocation;GO:0090351//seedling development;GO:0071482//cellular response to light stimulus;GO:0019288//isopentenyl diphosphate biosynthetic process, methylerythritol 4-phosphate pathway;GO:0009965//leaf morphogenes…	gi|763769326|gb|KJB36541.1|/0.0e+00/1
Gh_D13G1523	5.94298	16.4742	1.47095	4.95372e-11	K14763|1|0.0|728|tcc:TCM_007972|H/ACA ribonucleoprotein complex non-core subunit NAF1 (A)	GO:0005622//intracellular	-	-	gi|763815049|gb|KJB81901.1|/0.0e+00/1
Gh_A10G0693	8.62549	23.8714	1.4686	7.73504e-10	-	-	-	-	gi|728843806|gb|KHG23249.1|/7.2e-243/1
Gh_D08G0619	6.03052	16.6862	1.4683	7.21e-09	-	GO:0009507//chloroplast	-	GO:0006364//rRNA processing;GO:0019288//isopentenyl diphosphate biosynthetic process, methylerythritol 4-phosphate pathway;GO:0009658//chloroplast organization;GO:0006399//tRNA metabolic process;GO:0045036//protein targeting to chloroplast	gi|763755511|gb|KJB22842.1|/9.3e-311/1
Gh_A06G1547	19.4272	53.751	1.46822	0	-	-	-	-	gi|763800928|gb|KJB67883.1|/0.0e+00/1
Gh_A05G1738	16.4929	45.6153	1.46767	1.35225e-13	K14499|1|5e-118|349|tcc:TCM_033868|BRI1 kinase inhibitor 1 (A)	-	-	-	gi|763791464|gb|KJB58460.1|/2.3e-184/1
Gh_D12G2655	11.8044	32.6093	1.46595	1.33671e-13	-	-	-	GO:0009657//plastid organization;GO:0008654//phospholipid biosynthetic process;GO:0008299//isoprenoid biosynthetic process	gi|763785914|gb|KJB52985.1|/0.0e+00/1
Gh_D06G0131	7.25034	20.0264	1.46579	1.90958e-14	K15728|1|0.0|1749|tcc:TCM_033865|phosphatidate phosphatase LPIN [EC:3.1.3.4] (A)	GO:0016020//membrane;GO:0048046//apoplast	GO:0016787//hydrolase activity	GO:0016036//cellular response to phosphate starvation;GO:0006629//lipid metabolic process	gi|763796264|gb|KJB63219.1|/0.0e+00/1
Gh_D06G2277	28.701	79.2737	1.46574	0	-	-	-	-	gi|1770305|emb|CAA92278.1|/2.2e-197/1,3-beta-glucanase [Gossypium hirsutum]
Gh_D02G2122	4.69194	12.9573	1.46551	6.05848e-05	K17618|1|0.0|640|tcc:TCM_006950|ubiquitin-like domain-containing CTD phosphatase 1 [EC:3.1.3.16] (A)	GO:0005634//nucleus	GO:0004721//phosphoprotein phosphatase activity	GO:0016311//dephosphorylation	gi|763765192|gb|KJB32446.1|/3.2e-192/1
Gh_D03G0401	11.1453	30.7709	1.46513	0	-	-	GO:0004553//hydrolase activity, hydrolyzing O-glycosyl compounds;GO:0051015//actin filament binding	GO:0007015//actin filament organization;GO:0005975//carbohydrate metabolic process	gi|763750888|gb|KJB18276.1|/1.9e-313/1
Gh_D01G1328	63.7587	176.018	1.46503	0	K14379|1|0.0|561|tcc:TCM_011231|tartrate-resistant acid phosphatase type 5 [EC:3.1.3.2] (A)	-	GO:0003993//acid phosphatase activity	GO:0016311//dephosphorylation	gi|763747799|gb|KJB15238.1|/6.0e-219/1
Gh_A05G3344	16.2517	44.8427	1.46428	3.5838e-13	-	-	GO:0005524//ATP binding;GO:0004674//protein serine/threonine kinase activity	GO:0048544//recognition of pollen;GO:0006468//protein phosphorylation	gi|763808329|gb|KJB75231.1|/0.0e+00/1
Gh_A11G1483	1.47142	4.04645	1.45945	0.0001039	K10908|1|0.0|1664|tcc:TCM_019049|DNA-directed RNA polymerase, mitochondrial [EC:2.7.7.6] (A)	-	-	-	gi|763775857|gb|KJB42980.1|/0.0e+00/1
Gh_A10G0091	13.4151	36.892	1.45945	0.0001039	-	GO:0005743//mitochondrial inner membrane	-	GO:0006850//mitochondrial pyruvate transport;GO:0006623//protein targeting to vacuole;GO:0009060//aerobic respiration;GO:0046686//response to cadmium ion;GO:0006096//glycolytic process	gi|728851200|gb|KHG30643.1|/1.5e-60/1
Gh_D04G0314	6.9056	18.9752	1.45827	1.23087e-10	-	-	-	GO:0006399//tRNA metabolic process;GO:0009658//chloroplast organization;GO:0006364//rRNA processing;GO:0006098//pentose-phosphate shunt	gi|763808494|gb|KJB75396.1|/0.0e+00/1
Gh_A11G0303	6.54669	17.9709	1.45683	1.79848e-05	K12741|1|5e-72|232|tcc:TCM_014265|heterogeneous nuclear ribonucleoprotein A1/A3 (A)	GO:0005622//intracellular	GO:0003676//nucleic acid binding;GO:0005507//copper ion binding;GO:0005524//ATP binding	GO:0009220//pyrimidine ribonucleotide biosynthetic process;GO:0010228//vegetative to reproductive phase transition of meristem;GO:0009909//regulation of flower development;GO:0034968//histone lysine methylation;GO:0006626//protein targeting to mitochondrion	gi|728834079|gb|KHG13522.1|/2.3e-163/1
Gh_D12G1020	9.71921	26.6288	1.45407	1.92594e-09	K01714|1|0.0|681|tcc:TCM_005490|4-hydroxy-tetrahydrodipicolinate synthase [EC:4.3.3.7] (A)	-	GO:0008840//4-hydroxy-tetrahydrodipicolinate synthase	GO:0009089//lysine biosynthetic process via diaminopimelate;GO:0006744//ubiquinone biosynthetic process	gi|763782273|gb|KJB49344.1|/1.1e-213/1
Gh_A07G1004	13.0278	35.6836	1.45367	1.21814e-12	-	-	-	-	gi|763741584|gb|KJB09083.1|/7.5e-213/1
Gh_D11G2913	12.4456	34.0647	1.45265	1.00059e-07	-	GO:0009941//chloroplast envelope;GO:0009570//chloroplast stroma	-	GO:0045893//positive regulation of transcription, DNA-templated;GO:0006399//tRNA metabolic process;GO:0045036//protein targeting to chloroplast;GO:0009793//embryo development ending in seed dormancy;GO:0016226//iron-sulfur cluster assembly;GO:0009658//chloroplast organization;GO:0009073//aromatic amino acid family biosynthetic process;GO:1900865//chloroplast RNA modification;GO:0006364//rRNA proc…	gi|763778512|gb|KJB45635.1|/2.9e-127/1
Gh_A01G0511	86.126	235.603	1.45184	0	-	-	-	-	-
Gh_D09G0050	8.88023	24.2924	1.45184	1.79931e-08	K14775|1|8e-162|463|tcc:TCM_001556|ribosome biogenesis protein UTP30 (A)	GO:0005840//ribosome	GO:0003723//RNA binding	GO:0006139//nucleobase-containing compound metabolic process	gi|763766107|gb|KJB33322.1|/3.9e-199/1
Gh_D05G3604	19.8409	54.2672	1.45161	2.15672e-12	K06997|1|7e-161|452|tcc:TCM_030828|(A)	-	-	-	gi|763795808|gb|KJB62804.1|/1.1e-139/1
Gh_A08G0745	1.86401	5.09679	1.45118	3.07272e-05	K01534|1|0.0|1338|tcc:TCM_039368|Cd2+/Zn2+-exporting ATPase [EC:3.6.3.3 3.6.3.5] (A)	GO:0016021//integral component of membrane	GO:0046872//metal ion binding;GO:0019829//cation-transporting ATPase activity;GO:0005524//ATP binding	GO:0098655;GO:0055069//zinc ion homeostasis;GO:0008152//metabolic process;GO:0030001//metal ion transport	gi|763756115|gb|KJB23446.1|/0.0e+00/1
Gh_A05G2990	2.99011	8.17593	1.45118	3.07272e-05	-	-	GO:0003700//sequence-specific DNA binding transcription factor activity;GO:0003707//steroid hormone receptor activity	GO:0043401//steroid hormone mediated signaling pathway;GO:0006355//regulation of transcription, DNA-templated	gi|763809578|gb|KJB76480.1|/0.0e+00/1
Gh_D06G1387	28.248	77.2392	1.45118	0	-	-	-	-	gi|763799605|gb|KJB66560.1|/1.9e-141/1
Gh_D01G2335	3.77664	10.3265	1.45118	3.07272e-05	-	GO:0005618//cell wall	GO:0030246//carbohydrate binding	-	gi|763745754|gb|KJB13193.1|/1.9e-281/1
Gh_D09G2369	10.7044	29.2583	1.45064	2.22044e-15	K04773|1|0.0|1212|tcc:TCM_014433|protease IV [EC:3.4.21.-] (A)	GO:0009941//chloroplast envelope;GO:0009534//chloroplast thylakoid;GO:0016021//integral component of membrane	GO:0004252//serine-type endopeptidase activity	GO:0006465//signal peptide processing	gi|763771510|gb|KJB38725.1|/2.4e-207/1
Gh_A13G0380	3.43548	9.38723	1.45019	5.37396e-06	K00058|1|0.0|1148|tcc:TCM_007131|D-3-phosphoglycerate dehydrogenase [EC:1.1.1.95] (A)	GO:0005739//mitochondrion;GO:0009570//chloroplast stroma	GO:0051287//NAD binding;GO:0004617//phosphoglycerate dehydrogenase activity;GO:0016597//amino acid binding	GO:0055114//oxidation-reduction process;GO:0006564//L-serine biosynthetic process	gi|763812534|gb|KJB79386.1|/0.0e+00/1
Gh_A11G2716	4.88608	13.3442	1.44947	9.50402e-07	K01188|1|0.0|850|tcc:TCM_025115|beta-glucosidase [EC:3.2.1.21] (A)	GO:0005829//cytosol	GO:0008422//beta-glucosidase activity	GO:0030245//cellulose catabolic process	gi|763779008|gb|KJB46131.1|/4.0e-290/1
Gh_D13G2057	1184.93	3235.86	1.44934	1.16462e-12	-	-	-	-	gi|763816196|gb|KJB83048.1|/9.3e-33/1
Gh_D03G0437	22.9409	62.6296	1.44892	1.695e-07	-	-	-	-	gi|763750950|gb|KJB18338.1|/4.0e-63/1
Gh_A12G1077	6.64226	18.1336	1.44892	1.695e-07	-	-	GO:0052689//carboxylic ester hydrolase activity	GO:0008152//metabolic process	gi|728850967|gb|KHG30410.1|/8.5e-248/1
Gh_D09G2284	30.6087	83.5382	1.44849	1.77636e-15	K02885|1|8e-124|354|crb:CARUB_v10014622mg|large subunit ribosomal protein L19e (A)	GO:0005840//ribosome	GO:0003735//structural constituent of ribosome	GO:0006412//translation	gi|763771338|gb|KJB38553.1|/2.2e-108/1
Gh_A04G0116	4.02452	10.9791	1.44786	9.95372e-10	-	-	GO:0004553//hydrolase activity, hydrolyzing O-glycosyl compounds;GO:0043169//cation binding;GO:0003844//1,4-alpha-glucan branching enzyme activity	GO:0005978//glycogen biosynthetic process;GO:0009791//post-embryonic development	gi|763795890|gb|KJB62886.1|/0.0e+00/1
Gh_D03G0046	9.15032	24.9583	1.44763	1.81102e-10	K12897|1|0.0|671|tcc:TCM_000124|transformer-2 protein (A)	-	GO:0003676//nucleic acid binding;GO:0000166//nucleotide binding	-	gi|763750161|gb|KJB17549.1|/2.0e-255/1
Gh_A07G0488	51.3828	139.892	1.44495	0	K11294|1|2e-169|480|tcc:TCM_014513|nucleolin (A)	GO:0044434;GO:0009579//thylakoid	GO:0003676//nucleic acid binding	GO:0044763;GO:0010468//regulation of gene expression;GO:1901362;GO:0044767;GO:0006950//response to stress;GO:0009451//RNA modification;GO:0019438//aromatic compound biosynthetic process	gi|728847625|gb|KHG27068.1|/1.5e-183/1
Gh_D07G1199	6.55258	17.8397	1.44495	9.1544e-06	-	GO:0009507//chloroplast	GO:0003755//peptidyl-prolyl cis-trans isomerase activity	GO:0000413//protein peptidyl-prolyl isomerization	gi|763741838|gb|KJB09337.1|/1.9e-143/1
Gh_D02G2158	7.48655	20.3824	1.44495	5.25528e-05	-	-	-	-	gi|763765271|gb|KJB32525.1|/6.2e-119/1
Gh_A13G2279	8.82414	24.0241	1.44495	2.2915e-13	K04077|1|0.0|1043|tcc:TCM_011387|chaperonin GroEL (A)	GO:0009941//chloroplast envelope	GO:0005524//ATP binding	GO:0016556//mRNA modification;GO:0006655//phosphatidylglycerol biosynthetic process;GO:0042026//protein refolding;GO:0019288//isopentenyl diphosphate biosynthetic process, methylerythritol 4-phosphate pathway;GO:0000023//maltose metabolic process;GO:0019252//starch biosynthetic process;GO:0043085//positive regulation of catalytic activity	gi|763743772|gb|KJB11271.1|/0.0e+00/1
Gh_A05G0215	9.04819	24.6341	1.44495	1.61424e-06	-	-	GO:0005488//binding	-	gi|763787356|gb|KJB54352.1|/2.5e-141/1
Gh_A09G2275	6.92271	18.8473	1.44495	5.25528e-05	K02356|1|1e-153|432|tcc:TCM_019700|elongation factor P (A)	-	-	-	gi|763770845|gb|KJB38060.1|/7.9e-134/1
Gh_D06G1664	12.1063	32.9598	1.44495	9.1544e-06	-	-	-	-	gi|763800336|gb|KJB67291.1|/9.7e-90/1
Gh_D04G1368	57.7462	157.056	1.44348	9.17044e-14	-	GO:0005634//nucleus	GO:0003677//DNA binding	GO:0006355//regulation of transcription, DNA-templated	gi|586637249|gb|AHJ79193.1|/2.3e-146/NAC domain protein NAC52 [Gossypium hirsutum]|gi|763810302|gb|KJB77204.1| hypothetical protein B456_012G125500 [Gossypium raimondii]
Gh_D04G1078	9.96841	27.111	1.44344	0	K10775|1|0.0|1407|tcc:TCM_022179|phenylalanine ammonia-lyase [EC:4.3.1.24] (A)	GO:0005737//cytoplasm	GO:0045548//phenylalanine ammonia-lyase activity	GO:0009800//cinnamic acid biosynthetic process;GO:0006559//L-phenylalanine catabolic process	gi|374532739|dbj|BAL49995.1|/0.0e+00/phenylalanine ammonia-lyase [Eucalyptus robusta]|gi|377823701|dbj|BAL63070.1| phenylalanine ammonia-lyase [Eucalyptus robusta]
Gh_D02G1248	36.9231	100.409	1.44329	0	-	-	-	-	gi|763763129|gb|KJB30383.1|/2.6e-96/1
Gh_A03G0597	11.818	32.1381	1.44329	0	K12127|1|0.0|927|tcc:TCM_014102|pseudo-response regulator 1 (A)	GO:0005622//intracellular	GO:0003677//DNA binding;GO:0003700//sequence-specific DNA binding transcription factor activity;GO:0016301//kinase activity	GO:0000160//phosphorelay signal transduction system;GO:0042752//regulation of circadian rhythm;GO:0006355//regulation of transcription, DNA-templated;GO:0010031//circumnutation;GO:0048574//long-day photoperiodism, flowering;GO:0010629//negative regulation of gene expression;GO:0016310//phosphorylation;GO:0009639//response to red or far red light	gi|763751981|gb|KJB19369.1|/0.0e+00/1
Gh_D07G0556	17.8221	48.4554	1.44299	0	K11294|1|5e-168|476|tcc:TCM_014513|nucleolin (A)	GO:0009941//chloroplast envelope;GO:0009570//chloroplast stroma;GO:0009535//chloroplast thylakoid membrane	GO:0000166//nucleotide binding;GO:0008266//poly(U) RNA binding	GO:0045893//positive regulation of transcription, DNA-templated;GO:0009631//cold acclimation;GO:0045036//protein targeting to chloroplast;GO:0016553//base conversion or substitution editing;GO:0016226//iron-sulfur cluster assembly;GO:0043489//RNA stabilization;GO:0009965//leaf morphogenesis;GO:0006396//RNA processing;GO:0030154//cell differentiation;GO:0009073//aromatic amino acid family biosynth…	gi|763740586|gb|KJB08085.1|/6.2e-172/1
Gh_A06G1121	3.79236	10.303	1.4419	2.83404e-09	K10581|1|0.0|1404|tcc:TCM_029870|ubiquitin-conjugating enzyme E2 O [EC:6.3.2.19] (A)	-	-	GO:0055062//phosphate ion homeostasis;GO:0016036//cellular response to phosphate starvation;GO:0006817//phosphate ion transport;GO:0006301//postreplication repair	gi|763799753|gb|KJB66708.1|/0.0e+00/1
Gh_D05G2487	51.9421	140.968	1.44039	0	-	-	GO:0043531//ADP binding	-	gi|763791405|gb|KJB58401.1|/0.0e+00/1
Gh_D11G0009	10.7904	29.2783	1.44009	2.74328e-06	K09422|1|3e-76|235|tcc:TCM_012057|myb proto-oncogene protein, plant (A)	-	GO:0003677//DNA binding;GO:0003700//sequence-specific DNA binding transcription factor activity	GO:0045893//positive regulation of transcription, DNA-templated;GO:0009913//epidermal cell differentiation;GO:0048765//root hair cell differentiation;GO:0001708//cell fate specification	gi|763772072|gb|KJB39195.1|/7.2e-122/1
Gh_D04G0999	2.23585	6.06312	1.43924	1.56065e-05	K00700|1|0.0|1343|tcc:TCM_022491|1,4-alpha-glucan branching enzyme [EC:2.4.1.18] (A)	-	-	-	gi|763795212|gb|KJB62208.1|/1.9e-247/1
Gh_D12G2247	6.46831	17.526	1.43803	8.9984e-05	-	-	-	GO:0009816//defense response to bacterium, incompatible interaction;GO:0009817//defense response to fungus, incompatible interaction	gi|34538351|gb|AAQ74156.1|/6.0e-151/osmotin-like protein I [Gossypium hirsutum]
Gh_A11G0421	6.09225	16.507	1.43803	8.9984e-05	-	-	GO:0016787//hydrolase activity	-	gi|728832404|gb|KHG11847.1|/1.8e-148/1
Gh_A03G0679	6.98578	18.9281	1.43803	8.9984e-05	-	GO:0009507//chloroplast	GO:0005507//copper ion binding;GO:0048038//quinone binding	GO:0009308//amine metabolic process	gi|763762220|gb|KJB29474.1|/7.0e-118/1
Gh_A02G1453	2.98821	8.0966	1.43803	8.9984e-05	-	GO:0005634//nucleus	GO:0043565//sequence-specific DNA binding;GO:0003700//sequence-specific DNA binding transcription factor activity	GO:0032350//regulation of hormone metabolic process;GO:0006355//regulation of transcription, DNA-templated;GO:0055072//iron ion homeostasis;GO:0008356//asymmetric cell division;GO:0048366//leaf development;GO:0009956//radial pattern formation;GO:0045930//negative regulation of mitotic cell cycle	gi|763750640|gb|KJB18028.1|/1.1e-309/1
Gh_D07G1016	14.0712	38.118	1.43773	0	-	-	-	-	gi|763741450|gb|KJB08949.1|/1.4e-309/1
Gh_A05G2689	69.0472	187.016	1.43751	0	-	-	-	-	gi|728812186|gb|KHG00700.1|/2.8e-68/1
Gh_A08G1077	19.7382	53.4507	1.43722	4.5075e-14	K03768|1|3e-143|409|tcc:TCM_004971|peptidyl-prolyl cis-trans isomerase B (cyclophilin B) [EC:5.2.1.8] (A)	GO:0031977//thylakoid lumen;GO:0009570//chloroplast stroma;GO:0022626//cytosolic ribosome;GO:0009941//chloroplast envelope;GO:0048046//apoplast;GO:0009535//chloroplast thylakoid membrane	GO:0003755//peptidyl-prolyl cis-trans isomerase activity	GO:0009108//coenzyme biosynthetic process;GO:0009744//response to sucrose;GO:0009695//jasmonic acid biosynthetic process;GO:0009697//salicylic acid biosynthetic process;GO:0009965//leaf morphogenesis;GO:0010114//response to red light;GO:0010155//regulation of proton transport;GO:0019344//cysteine biosynthetic process;GO:0009814//defense response, incompatible interaction;GO:0000413//protein pepti…	gi|728831622|gb|KHG11065.1|/3.5e-134/1
Gh_D02G1644	14.3505	38.8608	1.43722	1.47446e-07	K07937|1|2e-132|375|sita:101781776|ADP-ribosylation factor 1 (A)	GO:0005829//cytosol;GO:0005774//vacuolar membrane;GO:0005794//Golgi apparatus;GO:0005886//plasma membrane	GO:0005507//copper ion binding;GO:0016004//phospholipase activator activity;GO:0005525//GTP binding	GO:0006007//glucose catabolic process;GO:0007264//small GTPase mediated signal transduction;GO:0006499//N-terminal protein myristoylation;GO:0046686//response to cadmium ion;GO:0043085//positive regulation of catalytic activity	gi|6573751|gb|AAF17671.1|AC009398_20/3.1e-101/F20B24.7 [Arabidopsis thaliana]
Gh_A07G1746	5.74019	15.5443	1.43722	1.47446e-07	-	-	-	-	gi|763743266|gb|KJB10765.1|/2.3e-150/1
Gh_A12G0144	10.1713	27.5238	1.43618	8.25976e-07	-	-	GO:0016787//hydrolase activity	GO:0008152//metabolic process	gi|763780171|gb|KJB47242.1|/2.4e-139/1
Gh_D04G1744	5.25803	14.2284	1.43618	8.25976e-07	-	GO:0043231//intracellular membrane-bounded organelle;GO:0044444//cytoplasmic part;GO:0012505//endomembrane system	GO:0005488//binding	GO:0009987//cellular process;GO:0009058//biosynthetic process;GO:0044699	gi|763811027|gb|KJB77929.1|/2.0e-270/1
Gh_D05G0028	26.7785	72.432	1.43555	1.49303e-11	-	-	-	-	gi|763786735|gb|KJB53731.1|/1.2e-94/1
Gh_D13G1638	14.1506	38.256	1.43483	4.66478e-06	-	-	-	-	gi|763811589|gb|KJB78441.1|/1.5e-54/1
Gh_D08G2548	5.70526	15.4242	1.43483	4.66478e-06	-	-	-	-	gi|763759859|gb|KJB27190.1|/9.0e-150/1
Gh_A13G1686	33.4623	90.4123	1.43398	9.74776e-14	K01366|1|0.0|665|tcc:TCM_037524|cathepsin H [EC:3.4.22.16] (A)	-	GO:0008234//cysteine-type peptidase activity	GO:0006508//proteolysis	gi|728836564|gb|KHG16007.1|/5.6e-211/1
Gh_A11G0265	11.0302	29.8026	1.43398	0	-	GO:0005622//intracellular	-	GO:0010103//stomatal complex morphogenesis;GO:0016226//iron-sulfur cluster assembly;GO:0045036//protein targeting to chloroplast;GO:0009793//embryo development ending in seed dormancy;GO:0009073//aromatic amino acid family biosynthetic process	gi|763772681|gb|KJB39804.1|/0.0e+00/1
Gh_A13G2057	48.5568	131.105	1.43298	3.55938e-13	K00487|1|0.0|966|tcc:TCM_045554|trans-cinnamate 4-monooxygenase [EC:1.14.13.11] (A)	-	GO:0020037//heme binding;GO:0016710//trans-cinnamate 4-monooxygenase activity;GO:0005506//iron ion binding	GO:0055114//oxidation-reduction process	gi|9965897|gb|AAG10196.1|AF286647_1/5.0e-301/cinnamate-4-hydroxylase [Gossypium arboreum]|gi|728833601|gb|KHG13044.1| Cytochrome P450 protein [Gossypium arboreum]
Gh_A01G0305	3.69914	9.98783	1.43298	2.66284e-05	K01866|1|0.0|928|tcc:TCM_032159|tyrosyl-tRNA synthetase [EC:6.1.1.1] (A)	GO:0009570//chloroplast stroma;GO:0005739//mitochondrion	GO:0003723//RNA binding;GO:0004831//tyrosine-tRNA ligase activity;GO:0005524//ATP binding	GO:0006655//phosphatidylglycerol biosynthetic process;GO:0009793//embryo development ending in seed dormancy;GO:0006437//tyrosyl-tRNA aminoacylation;GO:0016226//iron-sulfur cluster assembly;GO:0010228//vegetative to reproductive phase transition of meristem;GO:0009658//chloroplast organization;GO:0048481//ovule development;GO:0010027//thylakoid membrane organization	gi|763745486|gb|KJB12925.1|/1.2e-278/1
Gh_D12G1119	21.7793	58.7734	1.4322	1.33671e-13	K08237|1|0.0|730|tcc:TCM_005182|hydroquinone glucosyltransferase [EC:2.4.1.218] (A)	-	GO:0016758//transferase activity, transferring hexosyl groups	GO:0008152//metabolic process	gi|763782459|gb|KJB49530.1|/1.6e-274/1
Gh_A05G2263	5.22672	14.0961	1.43132	1.40159e-06	-	-	-	-	gi|763792881|gb|KJB59877.1|/1.1e-266/1
Gh_D07G0867	5.99766	16.1753	1.43132	1.40159e-06	-	-	-	-	gi|763741231|gb|KJB08730.1|/2.4e-241/1
Gh_D01G0410	15.8153	42.6363	1.43076	3.65708e-13	K00026|1|0.0|649|tcc:TCM_031715|malate dehydrogenase [EC:1.1.1.37] (A)	GO:0005759//mitochondrial matrix	GO:0030060//L-malate dehydrogenase activity	GO:0005975//carbohydrate metabolic process;GO:0006108//malate metabolic process;GO:0006099//tricarboxylic acid cycle	gi|763745784|gb|KJB13223.1|/1.6e-191/1
Gh_D06G0713	18.013	48.5457	1.43031	4.2285e-11	-	-	GO:0003676//nucleic acid binding	-	gi|763798169|gb|KJB65124.1|/1.7e-125/1
Gh_D13G0836	51.228	138.014	1.42981	7.26974e-13	K00688|1|0.0|1644|pop:POPTR_0010s16770g|starch phosphorylase [EC:2.4.1.1] (A)	-	-	-	gi|763813476|gb|KJB80328.1|/0.0e+00/1
Gh_D06G0244	5.96851	16.0777	1.42962	4.16152e-09	-	GO:0016020//membrane	-	-	gi|763797124|gb|KJB64079.1|/0.0e+00/1
Gh_D09G0036	14.9464	40.2619	1.42962	4.16152e-09	K15077|1|4e-153|432|tcc:TCM_001808|elongin-A (A)	GO:0016021//integral component of membrane;GO:0005634//nucleus	-	GO:0006355//regulation of transcription, DNA-templated	gi|763766051|gb|KJB33266.1|/7.8e-132/1
Gh_A08G0195	22.08	59.4578	1.42913	0	-	GO:0005618//cell wall;GO:0048046//apoplast	GO:0016762//xyloglucan:xyloglucosyl transferase activity;GO:0004553//hydrolase activity, hydrolyzing O-glycosyl compounds	GO:0071555//cell wall organization;GO:0010411//xyloglucan metabolic process;GO:0042546//cell wall biogenesis	gi|728830602|gb|KHG10045.1|/3.0e-167/1
Gh_D05G3525	5.50362	14.8136	1.42846	4.22928e-07	-	GO:0005622//intracellular	GO:0003756//protein disulfide isomerase activity	GO:0006457//protein folding;GO:0048193//Golgi vesicle transport;GO:0045454//cell redox homeostasis;GO:0030244//cellulose biosynthetic process	gi|763796198|gb|KJB63194.1|/3.3e-281/1
Gh_D06G1917	15.0295	40.4414	1.42804	1.51434e-13	-	-	-	-	gi|763800928|gb|KJB67883.1|/0.0e+00/1
Gh_A04G1047	70.3649	189.218	1.42712	0	K01802|2|5e-117|335|tcc:TCM_006687|peptidylprolyl isomerase [EC:5.2.1.8] (A)	-	-	-	gi|763810826|gb|KJB77728.1|/1.8e-99/1
Gh_D10G2320	6.78614	18.2356	1.42609	4.54766e-05	K15414|1|1e-119|348|tcc:TCM_042688|complement component 1 Q subcomponent-binding protein, mitochondrial (A)	-	-	-	gi|763807103|gb|KJB74041.1|/5.8e-145/1
Gh_D03G0763	7.93266	21.3165	1.42609	4.54766e-05	-	-	-	-	gi|763751594|gb|KJB18982.1|/6.3e-121/1
Gh_D12G2665	2.73583	7.35167	1.42609	4.54766e-05	-	GO:0016021//integral component of membrane	GO:0004672//protein kinase activity;GO:0005524//ATP binding	GO:0006468//protein phosphorylation	gi|763785561|gb|KJB52632.1|/0.0e+00/1
Gh_A09G0273	3.70416	9.95376	1.42609	4.54766e-05	K00031|1|0.0|860|tcc:TCM_016929|isocitrate dehydrogenase [EC:1.1.1.42] (A)	GO:0009570//chloroplast stroma;GO:0009534//chloroplast thylakoid	GO:0051287//NAD binding;GO:0004450//isocitrate dehydrogenase (NADP+) activity;GO:0000287//magnesium ion binding	GO:0006099//tricarboxylic acid cycle;GO:0006102//isocitrate metabolic process	gi|763766568|gb|KJB33783.1|/4.0e-271/1
Gh_A09G1990	13.8289	37.1607	1.42609	2.18628e-11	K06269|1|0.0|605|tcc:TCM_020880|serine/threonine-protein phosphatase PP1 catalytic subunit [EC:3.1.3.16] (A)	-	GO:0004721//phosphoprotein phosphatase activity	GO:0016311//dephosphorylation	gi|728834757|gb|KHG14200.1|/5.8e-198/1
Gh_D08G1740	7.95992	21.3897	1.42609	2.3795e-06	-	GO:0005829//cytosol;GO:0005886//plasma membrane	GO:0008967//phosphoglycolate phosphatase activity	GO:0016311//dephosphorylation	gi|728845137|gb|KHG24580.1|/6.2e-136/1
Gh_D05G0612	5.12859	13.7604	1.42389	7.34968e-14	-	GO:0005623//cell	-	GO:0006098//pentose-phosphate shunt;GO:0006655//phosphatidylglycerol biosynthetic process;GO:0019252//starch biosynthetic process;GO:0009664//plant-type cell wall organization;GO:0010075//regulation of meristem growth;GO:0009902//chloroplast relocation;GO:0000023//maltose metabolic process;GO:0046777//protein autophosphorylation;GO:0019288//isopentenyl diphosphate biosynthetic process, methyleryt…	gi|763788106|gb|KJB55102.1|/0.0e+00/1
Gh_A09G0961	10.8332	29.0551	1.42333	3.67406e-11	K02704|1|8e-127|370|crb:CARUB_v10011746mg|photosystem II CP47 chlorophyll apoprotein (A)	GO:0009523//photosystem II;GO:0016021//integral component of membrane;GO:0009535//chloroplast thylakoid membrane	GO:0045156//electron transporter, transferring electrons within the cyclic electron transport pathway of photosynthesis activity;GO:0016168//chlorophyll binding	GO:0009772//photosynthetic electron transport in photosystem II;GO:0018298//protein-chromophore linkage	gi|757608681|ref|WP_042854721.1|/1.7e-106/1
Gh_A01G0404	14.8421	39.7457	1.42111	3.5043e-12	K00026|1|0.0|653|tcc:TCM_031715|malate dehydrogenase [EC:1.1.1.37] (A)	GO:0005759//mitochondrial matrix	GO:0030060//L-malate dehydrogenase activity	GO:0005975//carbohydrate metabolic process;GO:0006108//malate metabolic process;GO:0006099//tricarboxylic acid cycle	gi|728832387|gb|KHG11830.1|/1.4e-190/1
Gh_A06G1425	6.0565	16.2165	1.42091	3.61642e-09	-	GO:0005773//vacuole	-	-	gi|763800573|gb|KJB67528.1|/0.0e+00/1
Gh_D10G1805	7.09083	18.9801	1.42046	4.04182e-06	-	GO:0005840//ribosome	GO:0003735//structural constituent of ribosome;GO:0019843//rRNA binding	GO:0019243//methylglyoxal catabolic process to D-lactate;GO:0006412//translation	gi|763805949|gb|KJB72887.1|/3.0e-182/1
Gh_A05G3239	32.682	87.4613	1.42015	2.9976e-14	K00430|1|0.0|563|cit:102611617|peroxidase [EC:1.11.1.7] (A)	GO:0005576//extracellular region	GO:0046872//metal ion binding;GO:0020037//heme binding;GO:0004601//peroxidase activity	GO:0042398//cellular modified amino acid biosynthetic process;GO:0006979//response to oxidative stress;GO:0009698//phenylpropanoid metabolic process;GO:0006598//polyamine catabolic process;GO:0015706//nitrate transport;GO:0010167//response to nitrate;GO:0055114//oxidation-reduction process	gi|728820897|gb|KHG03991.1|/1.6e-185/1
Gh_A11G0731	8.2061	21.9572	1.41992	1.66533e-14	K00615|1|0.0|1432|tcc:TCM_005533|transketolase [EC:2.2.1.1] (A)	GO:0009536//plastid	GO:0004802//transketolase activity	GO:0008152//metabolic process	gi|357469713|ref|XP_003605141.1|/0.0e+00/Transketolase [Medicago truncatula]|gi|355506196|gb|AES87338.1| plastid transketolase [Medicago truncatula]
Gh_D07G0549	34.3918	92.0227	1.41992	0	-	GO:0005634//nucleus	GO:0003712//transcription cofactor activity;GO:0008270//zinc ion binding;GO:0004402//histone acetyltransferase activity	GO:0006355//regulation of transcription, DNA-templated;GO:0016573//histone acetylation	gi|763740580|gb|KJB08079.1|/2.2e-210/1
Gh_D07G1227	13.648	36.5055	1.41942	7.54952e-14	K00392|1|0.0|1349|tcc:TCM_040722|sulfite reductase (ferredoxin) [EC:1.8.7.1] (A)	GO:0009941//chloroplast envelope;GO:0048046//apoplast;GO:0010319//stromule;GO:0016020//membrane;GO:0042644//chloroplast nucleoid	GO:0050311//sulfite reductase (ferredoxin) activity;GO:0051539//4 iron, 4 sulfur cluster binding;GO:0020037//heme binding;GO:0016002//sulfite reductase activity;GO:0003677//DNA binding;GO:0005507//copper ion binding	GO:0019424;GO:0016126//sterol biosynthetic process;GO:0006275//regulation of DNA replication;GO:0006833//water transport;GO:0006323//DNA packaging;GO:0006972//hyperosmotic response;GO:0007030//Golgi organization;GO:0006096//glycolytic process;GO:0045892//negative regulation of transcription, DNA-templated;GO:0019761//glucosinolate biosynthetic process;GO:0046686//response to cadmium ion;GO:000968…	gi|763816662|gb|KJB83514.1|/0.0e+00/1
Gh_D10G2343	13.4151	35.859	1.41848	1.21497e-06	K12947|1|4e-117|336|tcc:TCM_042600|signal peptidase complex subunit 2 [EC:3.4.-.-] (A)	GO:0016021//integral component of membrane;GO:0005787//signal peptidase complex	GO:0008233//peptidase activity	GO:0006465//signal peptide processing;GO:0019932//second-messenger-mediated signaling	gi|763807272|gb|KJB74210.1|/5.2e-97/1
Gh_A11G1195	2.61792	6.9978	1.41848	7.77434e-05	-	-	-	GO:0034976//response to endoplasmic reticulum stress;GO:0006457//protein folding;GO:0009220//pyrimidine ribonucleotide biosynthetic process;GO:0009408//response to heat;GO:0009644//response to high light intensity;GO:0042542//response to hydrogen peroxide	gi|763775133|gb|KJB42256.1|/0.0e+00/1
Gh_A13G0839	4.86625	12.9986	1.41747	1.04029e-10	-	-	-	-	gi|763814022|gb|KJB80874.1|/0.0e+00/1
Gh_D04G0700	26.0027	69.4439	1.41719	7.61612e-14	K03549|1|0.0|1447|tcc:TCM_017384|KUP system potassium uptake protein (A)	GO:0016021//integral component of membrane	GO:0015079//potassium ion transmembrane transporter activity	GO:0019375//galactolipid biosynthetic process;GO:0071805//potassium ion transmembrane transport;GO:0019761//glucosinolate biosynthetic process;GO:0016036//cellular response to phosphate starvation	gi|356571651|ref|XP_003553989.1|/0.0e+00/PREDICTED: potassium transporter 4-like [Glycine max]|gi|734432641|gb|KHN46361.1| Potassium transporter 4 [Glycine soja]
Gh_D06G1763	1.49937	4.00143	1.41616	2.30282e-05	K10875|1|0.0|2071|tcc:TCM_042431|DNA repair and recombination protein RAD54 and RAD54-like protein [EC:3.6.4.-] (A)	-	GO:0005524//ATP binding	GO:0044260;GO:0090304;GO:0007126//meiotic nuclear division	gi|763800562|gb|KJB67517.1|/0.0e+00/1
Gh_A09G0635	8.20426	21.8852	1.41551	1.11101e-07	-	GO:0005618//cell wall;GO:0005774//vacuolar membrane	GO:0042973//glucan endo-1,3-beta-D-glucosidase activity	GO:0005975//carbohydrate metabolic process;GO:0009817//defense response to fungus, incompatible interaction;GO:0002215//defense response to nematode	gi|763767500|gb|KJB34715.1|/4.6e-204/1
Gh_D09G2276	29.995	79.998	1.41524	0	-	GO:0009505//plant-type cell wall;GO:0048046//apoplast	GO:0046556//alpha-L-arabinofuranosidase activity;GO:0008422//beta-glucosidase activity	GO:0005975//carbohydrate metabolic process;GO:0010214//seed coat development	gi|763771321|gb|KJB38536.1|/0.0e+00/1
Gh_A02G0841	268.714	716.191	1.41427	1.6902e-12	-	-	GO:0020037//heme binding;GO:0046872//metal ion binding	-	gi|728836273|gb|KHG15716.1|/4.4e-75/1
Gh_A11G0349	3.44087	9.164	1.4132	0	K17592|1|0.0|2693|tcc:TCM_014715|sacsin (A)	-	GO:0004672//protein kinase activity;GO:0000166//nucleotide binding	-	gi|763772923|gb|KJB40046.1|/0.0e+00/1
Gh_D06G0055	4.90606	13.0638	1.41294	2.06056e-06	K16302|1|0.0|853|tcc:TCM_034038|metal transporter CNNM (A)	GO:0005768//endosome;GO:0005802//trans-Golgi network	GO:0005488//binding;GO:0008168//methyltransferase activity	GO:0032259//methylation	gi|763796709|gb|KJB63664.1|/4.9e-282/1
Gh_A07G0650	10.3631	27.5949	1.41294	1.65288e-11	K03320|1|0.0|860|tcc:TCM_041632|ammonium transporter, Amt family (A)	-	-	-	gi|763740938|gb|KJB08437.1|/3.6e-276/1
Gh_A08G0331	4.79813	12.7764	1.41294	2.06056e-06	K17839|1|0.0|714|cit:102624788|polyamine oxidase [EC:1.5.3.17 1.5.3.-] (A)	-	GO:0016491//oxidoreductase activity	GO:1901564;GO:1901576;GO:0009698//phenylpropanoid metabolic process	gi|763755114|gb|KJB22445.1|/3.2e-262/1
Gh_D13G1759	11.1229	29.5942	1.41179	9.60428e-10	-	GO:0005634//nucleus	GO:0003677//DNA binding;GO:0003700//sequence-specific DNA binding transcription factor activity	GO:0006355//regulation of transcription, DNA-templated;GO:0010260//organ senescence;GO:0006865//amino acid transport	gi|728831629|gb|KHG11072.1|/4.6e-204/1
Gh_A11G1688	14.2723	37.941	1.41054	9.03574e-11	K01792|1|0.0|564|tcc:TCM_000356|glucose-6-phosphate 1-epimerase [EC:5.1.3.15] (A)	GO:0048046//apoplast;GO:0009570//chloroplast stroma	GO:0047938//glucose-6-phosphate 1-epimerase activity;GO:0030246//carbohydrate binding	GO:0005975//carbohydrate metabolic process	gi|728812200|gb|KHG00706.1|/2.0e-185/1
Gh_A08G1406	19.7354	52.459	1.41041	0	-	-	GO:0016621//cinnamoyl-CoA reductase activity;GO:0003854//3-beta-hydroxy-delta5-steroid dehydrogenase activity;GO:0050662//coenzyme binding	GO:0006694//steroid biosynthetic process;GO:0055114//oxidation-reduction process	gi|763757960|gb|KJB25291.1|/3.3e-177/1
Gh_D05G3103	7.95721	21.1493	1.41027	0	-	GO:0010494//cytoplasmic stress granule;GO:0009570//chloroplast stroma	GO:0003676//nucleic acid binding;GO:0005524//ATP binding;GO:0003724//RNA helicase activity	GO:0010497//plasmodesmata-mediated intercellular transport;GO:0016556//mRNA modification;GO:0016441//posttranscriptional gene silencing;GO:0009793//embryo development ending in seed dormancy	gi|763794202|gb|KJB61198.1|/0.0e+00/1
Gh_D04G1954	38.5301	102.375	1.40981	1.91847e-13	-	GO:0009501//amyloplast;GO:0009570//chloroplast stroma;GO:0005634//nucleus	GO:0030247//polysaccharide binding;GO:0008138//protein tyrosine/serine/threonine phosphatase activity;GO:0019203//carbohydrate phosphatase activity	GO:0006470//protein dephosphorylation;GO:0005983//starch catabolic process;GO:0007623//circadian rhythm;GO:0000023//maltose metabolic process;GO:0019252//starch biosynthetic process;GO:0019761//glucosinolate biosynthetic process;GO:0043085//positive regulation of catalytic activity	gi|763808216|gb|KJB75118.1|/1.1e-171/1
Gh_D04G1265	21.7157	57.6714	1.40912	2.58526e-12	-	GO:0048046//apoplast	GO:0016788//hydrolase activity, acting on ester bonds	GO:0008152//metabolic process	gi|763810044|gb|KJB76946.1|/1.8e-135/1
Gh_A13G0883	3.04344	8.08046	1.40873	3.92702e-05	-	-	-	-	gi|763814131|gb|KJB80983.1|/0.0e+00/1
Gh_A10G0099	9.0098	23.9214	1.40873	3.92702e-05	K18045|1|3e-121|347|tcc:TCM_030322|tyrosine-protein phosphatase SIW14 [EC:3.1.3.48] (A)	-	GO:0004725//protein tyrosine phosphatase activity	GO:0035335//peptidyl-tyrosine dephosphorylation;GO:0043407//negative regulation of MAP kinase activity;GO:1900424//regulation of defense response to bacterium	gi|728847749|gb|KHG27192.1|/2.3e-116/1
Gh_A02G0263	8.66657	23.0101	1.40873	3.92702e-05	K00799|1|1e-123|355|tcc:TCM_020457|glutathione S-transferase [EC:2.5.1.18] (A)	-	GO:0016740//transferase activity	GO:0008152//metabolic process	gi|763761010|gb|KJB28264.1|/2.0e-115/1
Gh_A11G0785	4.94944	13.125	1.40698	3.49626e-06	K09480|1|0.0|865|tcc:TCM_005397|digalactosyldiacylglycerol synthase [EC:2.4.1.241] (A)	GO:0009707//chloroplast outer membrane;GO:0043661	GO:0046481//digalactosyldiacylglycerol synthase activity	GO:0031348//negative regulation of defense response;GO:0019375//galactolipid biosynthetic process;GO:0009867//jasmonic acid mediated signaling pathway;GO:0009697//salicylic acid biosynthetic process;GO:0009862//systemic acquired resistance, salicylic acid mediated signaling pathway;GO:0010363//regulation of plant-type hypersensitive response;GO:0042631//cellular response to water deprivation;GO:0…	gi|728836119|gb|KHG15562.1|/1.4e-277/1
Gh_D12G0399	5.86414	15.5507	1.40698	3.49626e-06	K00765|1|0.0|730|tcc:TCM_006244|ATP phosphoribosyltransferase [EC:2.4.2.17] (A)	GO:0005737//cytoplasm	GO:0003879//ATP phosphoribosyltransferase activity;GO:0000287//magnesium ion binding	GO:0000105//histidine biosynthetic process	gi|763780772|gb|KJB47843.1|/7.1e-224/1
Gh_A12G0388	15.0412	39.8865	1.40698	3.49626e-06	-	-	-	-	gi|590685318|ref|XP_007042070.1|/1.7e-25/Uncharacterized protein TCM_006814 [Theobroma cacao]|gi|508706005|gb|EOX97901.1| Uncharacterized protein TCM_006814 [Theobroma cacao]
Gh_D07G2393	115.564	306.344	1.40646	2.84662e-13	-	-	-	-	gi|763739800|gb|KJB07299.1|/8.1e-32/1
Gh_A05G3504	10.8598	28.7758	1.40585	3.17614e-07	K01069|1|1e-176|492|tcc:TCM_045584|hydroxyacylglutathione hydrolase [EC:3.1.2.6] (A)	GO:0005829//cytosol	GO:0008270//zinc ion binding;GO:0004416//hydroxyacylglutathione hydrolase activity	GO:0006750//glutathione biosynthetic process;GO:0006623//protein targeting to vacuole;GO:0019243//methylglyoxal catabolic process to D-lactate;GO:0019288//isopentenyl diphosphate biosynthetic process, methylerythritol 4-phosphate pathway	gi|763807969|gb|KJB74871.1|/1.2e-153/1
Gh_A01G1161	3.15325	8.35529	1.40585	3.17614e-07	K01490|1|0.0|1546|tcc:TCM_010011|AMP deaminase [EC:3.5.4.6] (A)	GO:0043231//intracellular membrane-bounded organelle;GO:0044444//cytoplasmic part	GO:0003876//AMP deaminase activity	GO:0010431//seed maturation;GO:0009793//embryo development ending in seed dormancy;GO:0010033//response to organic substance;GO:0032264//IMP salvage;GO:0009933//meristem structural organization;GO:0022402//cell cycle process;GO:0009628//response to abiotic stimulus;GO:0050794//regulation of cellular process;GO:0048366//leaf development;GO:1901700;GO:0050793//regulation of developmental process	gi|763747696|gb|KJB15135.1|/0.0e+00/1
Gh_A12G1808	4.20433	11.1404	1.40585	3.17614e-07	K01193|1|0.0|1094|tcc:TCM_014931|beta-fructofuranosidase [EC:3.2.1.26] (A)	-	GO:0004575//sucrose alpha-glucosidase activity	GO:0005975//carbohydrate metabolic process	gi|763784377|gb|KJB51448.1|/0.0e+00/1
Gh_D12G0551	21.356	56.529	1.40435	0	K00030|1|0.0|701|tcc:TCM_000083|isocitrate dehydrogenase (NAD+) [EC:1.1.1.41] (A)	-	GO:0051287//NAD binding;GO:0000287//magnesium ion binding;GO:0004449//isocitrate dehydrogenase (NAD+) activity	GO:0006099//tricarboxylic acid cycle	gi|763781196|gb|KJB48267.1|/1.3e-212/1
Gh_A10G0376	42.1988	111.682	1.40412	0	-	-	-	-	gi|728848912|gb|KHG28355.1|/4.4e-232/1
Gh_A08G2509	6.53764	17.3011	1.40402	2.55374e-10	K03977|1|0.0|1064|tcc:TCM_040690|GTP-binding protein (A)	GO:0009507//chloroplast	GO:0005525//GTP binding	GO:0006399//tRNA metabolic process;GO:0009658//chloroplast organization;GO:0006364//rRNA processing	gi|763754563|gb|KJB21894.1|/0.0e+00/1
Gh_A04G0262	800.577	2113.55	1.40056	0	-	GO:0005622//intracellular	GO:0005507//copper ion binding	GO:0010363//regulation of plant-type hypersensitive response;GO:0009651//response to salt stress;GO:0009926//auxin polar transport;GO:0040007//growth;GO:0009750//response to fructose;GO:0009963//positive regulation of flavonoid biosynthetic process;GO:0008361//regulation of cell size;GO:0010015//root morphogenesis;GO:0006612//protein targeting to membrane;GO:0006833//water transport;GO:0046686//r…	gi|728836869|gb|KHG16312.1|/2.7e-30/1
Gh_D13G1458	8.27263	21.8401	1.40056	6.70256e-05	-	-	-	-	gi|763814882|gb|KJB81734.1|/1.0e-116/1
Gh_D12G2332	30.4479	80.3836	1.40056	7.03882e-14	-	-	-	-	gi|763785274|gb|KJB52345.1|/1.7e-250/1
Gh_D09G2484	9.07972	23.9708	1.40056	5.93512e-06	K14563|1|2e-173|483|rcu:RCOM_1582870|rRNA 2'-O-methyltransferase fibrillarin [EC:2.1.1.-] (A)	GO:0016020//membrane;GO:0016592//mediator complex	GO:0008168//methyltransferase activity;GO:0030515//snoRNA binding	GO:0045893//positive regulation of transcription, DNA-templated;GO:0016579//protein deubiquitination;GO:0009220//pyrimidine ribonucleotide biosynthetic process;GO:0001510//RNA methylation;GO:0016571//histone methylation;GO:0010388//cullin deneddylation;GO:0009640//photomorphogenesis;GO:0016567//protein ubiquitination;GO:0008033//tRNA processing;GO:0000478//endonucleolytic cleavage involved in rRN…	gi|763766933|gb|KJB34148.1|/7.2e-139/1
Gh_A12G0237	100.604	265.482	1.39993	4.019e-13	-	-	-	-	gi|763780372|gb|KJB47443.1|/3.4e-128/1
Gh_D13G0307	50.8745	134.238	1.39977	4.04788e-13	K01373|1|0.0|711|tcc:TCM_006819|cathepsin F [EC:3.4.22.41] (A)	-	GO:0008234//cysteine-type peptidase activity	GO:0006508//proteolysis	gi|763812195|gb|KJB79047.1|/7.2e-226/1
Gh_D13G0930	25.5615	67.4066	1.39892	0	K01611|1|0.0|591|tcc:TCM_011372|S-adenosylmethionine decarboxylase [EC:4.1.1.50] (A)	-	GO:0004014//adenosylmethionine decarboxylase activity	GO:0006557//S-adenosylmethioninamine biosynthetic process;GO:0006597//spermine biosynthetic process;GO:0008295//spermidine biosynthetic process	gi|763813684|gb|KJB80536.1|/6.3e-208/1
Gh_D11G0754	16.1186	42.4755	1.3979	5.64438e-13	-	-	GO:0009020//tRNA (guanosine-2'-O-)-methyltransferase activity;GO:0003723//RNA binding	GO:0030488//tRNA methylation	gi|763773737|gb|KJB40860.1|/2.3e-203/1
Gh_A12G1468	7.90559	20.8245	1.39733	6.79688e-11	-	GO:0009295//nucleoid	GO:0016301//kinase activity	GO:0044763;GO:0006351//transcription, DNA-templated;GO:0016310//phosphorylation;GO:0034660//ncRNA metabolic process;GO:0044711;GO:0009657//plastid organization	gi|728847087|gb|KHG26530.1|/0.0e+00/1
Gh_A01G1073	10.9941	28.906	1.39463	1.0814e-11	-	-	GO:0016757//transferase activity, transferring glycosyl groups	-	gi|763747394|gb|KJB14833.1|/3.2e-158/1
Gh_A13G0271	7.11888	18.7131	1.39433	3.01982e-06	-	GO:0005618//cell wall;GO:0048046//apoplast	GO:0016762//xyloglucan:xyloglucosyl transferase activity;GO:0004553//hydrolase activity, hydrolyzing O-glycosyl compounds	GO:0071555//cell wall organization;GO:0010411//xyloglucan metabolic process;GO:0042546//cell wall biogenesis	gi|763763257|gb|KJB30511.1|/1.2e-164/1
Gh_D08G2047	9.96181	26.1566	1.3927	3.96984e-09	-	-	-	GO:0006353//DNA-templated transcription, termination	gi|763758680|gb|KJB26011.1|/1.7e-214/1
Gh_A08G1021	4.72135	12.3968	1.3927	3.38478e-05	K15032|1|0.0|670|tcc:TCM_004562|mTERF domain-containing protein, mitochondrial (A)	GO:0016020//membrane;GO:0005739//mitochondrion	GO:0003690//double-stranded DNA binding	GO:0006355//regulation of transcription, DNA-templated	gi|763757021|gb|KJB24352.1|/2.1e-223/1
Gh_A04G1406	12.582	33.0092	1.39151	4.27048e-08	K02987|1|0.0|533|tcc:TCM_021610|small subunit ribosomal protein S4e (A)	GO:0005840//ribosome	GO:0003735//structural constituent of ribosome;GO:0019843//rRNA binding	GO:0006412//translation	gi|728816340|gb|KHG02126.1|/7.9e-151/1
Gh_D11G2580	2.17129	5.69647	1.39151	0.000114505	K14509|1|0.0|1324|tcc:TCM_026253|ethylene receptor [EC:2.7.13.-] (A)	GO:0005789//endoplasmic reticulum membrane	GO:0051740//ethylene binding;GO:0000155//phosphorelay sensor kinase activity	GO:0018106//peptidyl-histidine phosphorylation;GO:0023014//signal transduction by phosphorylation;GO:0009738//abscisic acid-activated signaling pathway;GO:0030968//endoplasmic reticulum unfolded protein response;GO:0010105//negative regulation of ethylene-activated signaling pathway	gi|763777807|gb|KJB44930.1|/0.0e+00/1
Gh_D05G2931	29.001	76.0786	1.39139	2.3448e-13	-	GO:0005802//trans-Golgi network;GO:0005768//endosome	GO:0008168//methyltransferase activity	GO:0032259//methylation	gi|763793759|gb|KJB60755.1|/0.0e+00/1
Gh_A11G3024	5.6788	14.8909	1.39078	1.4059e-07	-	GO:0009505//plant-type cell wall	GO:0005507//copper ion binding;GO:0008447//L-ascorbate oxidase activity	GO:0055114//oxidation-reduction process	gi|763773111|gb|KJB40234.1|/0.0e+00/1
Gh_A01G1636	4.50031	11.7936	1.38991	4.6425e-07	-	-	-	GO:0044699	gi|763748925|gb|KJB16364.1|/0.0e+00/1
Gh_A13G0637	5.89664	15.4529	1.38991	4.6425e-07	K09422|1|0.0|836|tcc:TCM_011776|myb proto-oncogene protein, plant (A)	-	GO:0003677//DNA binding	-	gi|728835657|gb|KHG15100.1|/1.9e-281/1
Gh_D09G0047	7.93968	20.792	1.38888	1.5385e-06	-	-	-	-	gi|763766095|gb|KJB33310.1|/1.1e-190/1
Gh_A13G2247	6.10599	15.99	1.38888	1.5385e-06	K15283|1|0.0|683|tcc:TCM_025721|solute carrier family 35, member E1 (A)	GO:0016021//integral component of membrane;GO:0009941//chloroplast envelope	GO:0015120//phosphoglycerate transmembrane transporter activity;GO:0071917//triose-phosphate transmembrane transporter activity	GO:0015713//phosphoglycerate transport;GO:0035436//triose phosphate transmembrane transport;GO:0006863//purine nucleobase transport	gi|763813895|gb|KJB80747.1|/3.1e-241/1
Gh_A13G2234	36.1333	94.6089	1.38864	2.93098e-14	K02950|1|5e-76|230|atr:s02071p00004290|small subunit ribosomal protein S12 (A);K02992|4|4e-55|193|cam:101508960|small subunit ribosomal protein S7 (A)	GO:0015935//small ribosomal subunit;GO:0009507//chloroplast	GO:0008137//NADH dehydrogenase (ubiquinone) activity;GO:0019843//rRNA binding;GO:0003735//structural constituent of ribosome	GO:0006412//translation;GO:0042773//ATP synthesis coupled electron transport	gi|763762188|gb|KJB29442.1|/7.8e-62/1
Gh_A06G1977	41.6023	108.885	1.38807	0	-	-	-	-	gi|728807085|gb|KHF97309.1|/7.9e-98/1
Gh_D05G2160	7.74695	20.2696	1.38762	5.12032e-06	-	-	-	-	gi|763792011|gb|KJB59007.1|/2.4e-173/1
Gh_A04G1093	14.6306	38.2678	1.38714	6.08402e-14	K00511|1|0.0|527|rcu:RCOM_1329420|squalene monooxygenase [EC:1.14.13.132] (A)	GO:0016021//integral component of membrane	GO:0050660//flavin adenine dinucleotide binding;GO:0004506//squalene monooxygenase activity	GO:0055114//oxidation-reduction process	gi|728844647|gb|KHG24090.1|/2.2e-125/1
Gh_D06G0111	41.5892	108.753	1.38677	2.22044e-15	-	GO:0009535//chloroplast thylakoid membrane	-	GO:0046777//protein autophosphorylation;GO:0006098//pentose-phosphate shunt;GO:0010155//regulation of proton transport;GO:0010207//photosystem II assembly	gi|763796839|gb|KJB63794.1|/2.1e-102/1
Gh_D10G0640	2.10392	5.4989	1.38606	1.71298e-05	K00784|1|0.0|1626|tcc:TCM_028839|ribonuclease Z [EC:3.1.26.11] (A)	-	GO:0016891//endoribonuclease activity, producing 5'-phosphomonoesters	GO:0042779//tRNA 3'-trailer cleavage;GO:0090502//RNA phosphodiester bond hydrolysis, endonucleolytic	gi|763803491|gb|KJB70429.1|/0.0e+00/1
Gh_A11G0124	7.35999	19.2364	1.38606	1.71298e-05	-	-	-	-	gi|763772347|gb|KJB39470.1|/1.7e-159/1
Gh_A08G2489	30.2174	78.9577	1.3857	1.57054e-11	K02553|1|2e-112|322|tcc:TCM_030502|regulator of ribonuclease activity A (A)	-	GO:0046872//metal ion binding;GO:0047443//4-hydroxy-4-methyl-2-oxoglutarate aldolase activity;GO:0008948//oxaloacetate decarboxylase activity;GO:0008428//ribonuclease inhibitor activity;GO:0008168//methyltransferase activity	GO:0032259//methylation;GO:0051252//regulation of RNA metabolic process;GO:0043086//negative regulation of catalytic activity	gi|728828387|gb|KHG07830.1|/9.7e-90/1
Gh_A08G2259	6.67746	17.4451	1.38545	2.3733e-07	-	-	GO:0003723//RNA binding	-	gi|763760012|gb|KJB27343.1|/9.8e-266/1
Gh_D08G1295	4.51608	11.7871	1.38407	5.7678e-05	K15032|1|0.0|673|tcc:TCM_004562|mTERF domain-containing protein, mitochondrial (A)	GO:0016020//membrane;GO:0005739//mitochondrion	GO:0003690//double-stranded DNA binding	GO:0006355//regulation of transcription, DNA-templated	gi|763757021|gb|KJB24352.1|/3.3e-228/1
Gh_D11G1022	1.60351	4.18521	1.38407	5.7678e-05	-	-	-	-	gi|763774399|gb|KJB41522.1|/0.0e+00/1
Gh_D05G2469	8.87795	23.1718	1.38407	5.7678e-05	K06287|1|3e-127|364|tcc:TCM_034047|septum formation protein (A)	GO:0005737//cytoplasm	-	-	gi|763792161|gb|KJB59157.1|/1.0e-110/1
Gh_A07G0472	10.2803	26.8211	1.38348	0	-	GO:0005829//cytosol;GO:0009508//plastid chromosome;GO:0009570//chloroplast stroma	GO:0003676//nucleic acid binding	GO:0045893//positive regulation of transcription, DNA-templated;GO:0042793//transcription from plastid promoter	gi|763740557|gb|KJB08056.1|/0.0e+00/1
Gh_A02G0755	16.4122	42.8165	1.3834	1.20792e-13	-	-	GO:0016788//hydrolase activity, acting on ester bonds;GO:0052887;GO:0052886	GO:0052889;GO:0055114//oxidation-reduction process	gi|728814295|gb|KHG01494.1|/1.8e-220/1
Gh_D12G1714	7.57094	19.7438	1.38286	3.6908e-08	-	-	GO:0004222//metalloendopeptidase activity	GO:0006508//proteolysis	gi|763783768|gb|KJB50839.1|/1.4e-254/1
Gh_D10G0475	10.7109	27.9323	1.38286	0	K01535|1|0.0|1729|pop:POPTR_0001s16150g|H+-transporting ATPase [EC:3.6.3.6] (A)	GO:0009507//chloroplast;GO:0016021//integral component of membrane;GO:0009506//plasmodesma	GO:0046872//metal ion binding;GO:0005524//ATP binding;GO:0015662//ATPase activity, coupled to transmembrane movement of ions, phosphorylative mechanism	GO:0007033//vacuole organization;GO:0010023//proanthocyanidin biosynthetic process;GO:0007035//vacuolar acidification;GO:0006754//ATP biosynthetic process;GO:0034220//ion transmembrane transport	gi|356506116|ref|XP_003521833.1|/0.0e+00/PREDICTED: ATPase 10, plasma membrane-type-like [Glycine max]
Gh_A08G1905	12.7958	33.2904	1.37944	1.89304e-08	K01807|1|5e-177|495|tcc:TCM_026379|ribose 5-phosphate isomerase A [EC:5.3.1.6] (A)	GO:0009570//chloroplast stroma;GO:0009941//chloroplast envelope;GO:0009535//chloroplast thylakoid membrane	GO:0004751//ribose-5-phosphate isomerase activity	GO:0009108//coenzyme biosynthetic process;GO:0009695//jasmonic acid biosynthetic process;GO:0009697//salicylic acid biosynthetic process;GO:0019253//reductive pentose-phosphate cycle;GO:0010363//regulation of plant-type hypersensitive response;GO:0010200//response to chitin;GO:0009684//indoleacetic acid biosynthetic process;GO:0019344//cysteine biosynthetic process;GO:0031348//negative regulation…	gi|763759201|gb|KJB26532.1|/1.4e-150/1
Gh_D10G0677	2.80428	7.28773	1.37784	2.91258e-05	-	-	-	-	gi|763803589|gb|KJB70527.1|/0.0e+00/1
Gh_A02G0668	6.87001	17.8537	1.37784	2.91258e-05	-	-	-	-	gi|763761767|gb|KJB29021.1|/7.6e-111/1
Gh_A03G0205	4.30679	11.1924	1.37784	2.91258e-05	-	-	GO:0008374//O-acyltransferase activity	GO:0008152//metabolic process	gi|763753099|gb|KJB20487.1|/5.7e-266/1
Gh_A09G2160	8.79562	22.8285	1.37598	2.04814e-07	-	-	-	GO:0044699;GO:0006950//response to stress;GO:0009987//cellular process	gi|763771503|gb|KJB38718.1|/8.1e-189/1
[truncated: 3,249 more rows]
[truncated: 2 more columns]

## Sheet: WT vs OE18
GeneID	CK-RPKM	OE18-RPKM	log2 Ratio(OE18/CK)	P-value	KEGG Orthology	GO Component	GO Function	GO Process	Blast nr
Gh_D05G0193	0.01	153.938	13.9101	0	-	-	-	-	gi|763787120|gb|KJB54116.1|/3.6e-32/1
[truncated: 3,869 more rows]

## Sheet: WT vs OE17 VS WT vs OE18
Gene	log2Ratio(CK-VS-OE17)	log2Ratio(CK-VS-OE18)	KEGG Orthology	GO Component	GO Function	GO Process	Blast nr
[truncated: 1,965 more rows]

[truncated: 6 more sheets: ABA vs OE17 vs OE18, NaCl vs OE17 vs OE18, Mann vs OE17 vs OE18, ABAvsNaClvsMannvsOE17vsOE18, GO - upregulated genes, GO-downredulated genes]
